# Supplementary material for: Recurring adaptive introgression of a supergene variant that determines social organization
Source: Nat Commun. 2022 Mar 11;13:1180. doi: 10.1038/s41467-022-28806-7 (PMC8917144; doi:10.1038/s41467-022-28806-7)
Supplement: Supplementary file 4 — Supplementary Data 1 [file 41467_2022_28806_MOESM4_ESM.xlsx]

## Sheet: Sheet1
Sample name	Country	Latitude	Longitude	Species	Colony Identity	Caste	Supergene Variant	Source	BioProject	SRA identifier	Number of sequence reads (M)	Read length	Gigabase	Map Reads %	Genome coverage	RFLP result (colony)	Gp-9 variant 1	Gp-9 variant 2	Gp-9 variant 3	Gp-9 variant 4	Notes	Fraction of sites missing	Used for Twisst	Used for Quibl (invicta and richteri)	Used for Quibl (all species)	Used for BBBAA-BBABA (invicta and richteri)
Aqu2-1-bigB-m	Brazil	-20.467	-55.7873	S.invicta	Aqu2	Male	SB	This study	PRJNA685290	SAMN17081246	19	150bp paired end	5.7	99.98%	12.4454	SB	T	C	C	TC		0.0326754	TRUE	FALSE	FALSE	FALSE
AR101-1-bigB-m	Argentina	-27.4557	-58.9059	S.invicta	Ar101	Male	SB	This study	PRJNA685290	SAMN17081247	34.7	150bp paired end	10.4	99.96%	22.7074	SB	T	C	C	TC		0.00431602	TRUE	FALSE	FALSE	FALSE
AR102-1-bigB-p	Argentina	-27.4557	-58.9058	S.invicta	AR102	Male	SB	Martinez-Ruiz et al 2020	PRJNA542606	SAMN13059133	23.8	150bp paired end	7.1	99.96%	15.5022	SB and Sb	T	C	C	TC		0.0204342	TRUE	FALSE	FALSE	FALSE
AR102-2-littleb-p	Argentina	-27.4557	-58.9058	S.invicta	AR102	Male	Sb	Martinez-Ruiz et al 2020	PRJNA542606	SAMN13059134	15.1	150bp paired end	4.5	99.97%	9.82533	SB and Sb	C	T	T	AG		0.11679	FALSE	FALSE	FALSE	FALSE
AR103-1-bigB-p	Argentina	-27.4556	-58.9057	S.invicta	AR103	Male	SB	Martinez-Ruiz et al 2020	PRJNA542606	SAMN13059135	15.1	150bp paired end	4.5	99.95%	9.82533	SB and Sb	T	C	.	TC		0.0741756	FALSE	FALSE	FALSE	FALSE
AR103-5-littleb-p	Argentina	-27.4556	-58.9057	S.invicta	AR103	Male	Sb	Martinez-Ruiz et al 2020	PRJNA542606	SAMN13059136	28.3	150bp paired end	8.5	99.96%	18.559	SB and Sb	C	T	T	AG		0.0280916	TRUE	FALSE	FALSE	FALSE
AR104-1-littleb-p	Argentina	-27.4557	-58.9057	S.invicta	AR104	Male	Sb	This study	PRJNA685290	SAMN17081248	44.4	150bp paired end	13.3	99.97%	29.0393	SB and Sb	C	T	T	AG		0.0180673	TRUE	TRUE	FALSE	FALSE
AR105-1-littleb-p	Argentina	-27.4557	-58.9058	S.invicta	AR105	Male	Sb	This study	PRJNA685290	SAMN17081249	11.9	150bp paired end	3.6	99.97%	7.86026	SB and Sb	C	T	T	AG		0.0615488	FALSE	FALSE	FALSE	FALSE
AR107-1-bigB-m	Argentina	-27.4557	-58.9058	S.invicta	AR107	Male	SB	This study	PRJNA685290	SAMN17081250	12.9	150bp paired end	3.9	99.97%	8.51528	SB	T	C	C	TC		0.0188491	TRUE	FALSE	FALSE	FALSE
AR111-1-bigB-p	Argentina	-27.5299	-57.5578	S.invicta	AR111	Male	SB	Martinez-Ruiz et al 2020	PRJNA542606	SAMN13059137	12.6	150bp paired end	3.8	99.94%	8.29694	SB and Sb	.	C	.	.		0.113341	FALSE	FALSE	FALSE	FALSE
AR111-3-littleb-p	Argentina	-27.5299	-57.5578	S.invicta	AR111	Male	Sb	Martinez-Ruiz et al 2020	PRJNA542606	SAMN13059138	29.9	150bp paired end	9	99.93%	19.6507	SB and Sb	C	T	T	TC		0.0264209	TRUE	FALSE	FALSE	FALSE
AR112-1-bigB-p-1	Argentina	-27.5298	-57.5578	S.invicta	AR112	Male	SB	Martinez-Ruiz et al 2020	PRJNA542606	SAMN13059139	12	150bp paired end	3.6	99.97%	7.86026	SB and Sb	T	C	C	TC		0.150365	FALSE	FALSE	FALSE	FALSE
AR112-2-littleb-p	Argentina	-27.5298	-57.5578	S.invicta	AR112	Male	Sb	Martinez-Ruiz et al 2020	PRJNA542606	SAMN13059140	79.1	150bp paired end	23.7	99.96%	51.7467	SB and Sb	C	T	T	TC		0.0119414	TRUE	FALSE	FALSE	TRUE
AR113-1-littleb-p	Argentina	-27.5299	-57.5578	S.invicta	AR113	Male	Sb	Martinez-Ruiz et al 2020	PRJNA542606	SAMN13059141	12.9	150bp paired end	3.9	99.91%	8.51528	SB and Sb	C	T	T	TC		0.124693	FALSE	FALSE	FALSE	FALSE
AR113-3-bigB-p	Argentina	-27.5299	-57.5578	S.invicta	AR113	Male	SB	Martinez-Ruiz et al 2020	PRJNA542606	SAMN13059142	12.9	150bp paired end	3.9	99.96%	8.51528	SB and Sb	T	C	C	TC		0.0984332	FALSE	FALSE	FALSE	FALSE
AR114-3-littleb-p	Argentina	-27.5306	-57.5579	S.invicta	AR114	Male	Sb	Martinez-Ruiz et al 2020	PRJNA542606	SAMN13059143	13.1	150bp paired end	3.9	99.96%	8.51528	SB and Sb	C	T	T	TC		0.124447	FALSE	FALSE	FALSE	FALSE
AR114-4-bigB-p	Argentina	-27.5306	-57.5579	S.invicta	AR114	Male	SB	Martinez-Ruiz et al 2020	PRJNA542606	SAMN13059144	21.7	150bp paired end	6.5	99.96%	14.1921	SB and Sb	T	C	C	TC		0.0268172	TRUE	FALSE	FALSE	FALSE
AR116-2-bigB-p	Argentina	-27.613	-57.0003	S.invicta	AR116	Male	SB	Martinez-Ruiz et al 2020	PRJNA542606	SAMN13059145	18.3	150bp paired end	5.5	99.94%	12.0087	SB and Sb	T	C	C	TC		0.0465552	TRUE	FALSE	FALSE	FALSE
AR116-3-littleb-p	Argentina	-27.613	-57.0003	S.invicta	AR116	Male	Sb	Martinez-Ruiz et al 2020	PRJNA542606	SAMN13059146	17.1	150bp paired end	5.1	99.91%	11.1354	SB and Sb	C	T	T	AG		0.0767674	FALSE	FALSE	FALSE	FALSE
AR117-1-littleb-p	Argentina	-27.613	-57.0003	S.invicta	AR117	Male	Sb	This study	PRJNA685290	SAMN17081251	9.3	150bp paired end	2.8	99.96%	6.11354	SB and Sb	C	T	T	AG		0.0963448	FALSE	FALSE	FALSE	FALSE
AR118-1-littleb-p	Argentina	-27.7455	-55.8936	S.invicta	AR118	Male	Sb	This study	PRJNA685290	SAMN17081252	10	150bp paired end	3	99.97%	6.55022	SB and Sb	C	T	T	AG		0.157262	FALSE	FALSE	FALSE	FALSE
AR119-1-bigB-m	Argentina	-33.712	-58.6496	S.richteri	AR119	Male	SB	This study	PRJNA685290	SAMN17081253	19.3	150bp paired end	5.8	99.97%	12.6638	SB	T	C	C	TC		0.0274598	TRUE	TRUE	FALSE	TRUE
AR120-1-bigB-m	Argentina	-28.8063	-57.5464	S.invicta	AR120	Male	SB	This study	PRJNA685290	SAMN17081254	12.8	150bp paired end	3.8	99.93%	8.29694	SB	T	A	C	TC		0.0337035	TRUE	FALSE	FALSE	FALSE
AR122-1-littleb-p	Argentina	-28.5351	-57.1812	S.invicta	AR122	Male	Sb	Martinez-Ruiz et al 2020	PRJNA542606	SAMN13059147	22.8	150bp paired end	6.9	99.49%	15.0655	SB and Sb	C	T	T	AG		0.0314973	TRUE	FALSE	FALSE	FALSE
AR122-2-bigB-p	Argentina	-28.5351	-57.1812	S.invicta	AR122	Male	SB	Martinez-Ruiz et al 2020	PRJNA542606	SAMN13059148	14.7	150bp paired end	4.4	99.69%	9.60699	SB and Sb	T	C	C	TC		0.0962163	FALSE	FALSE	FALSE	FALSE
AR125-2-littleb-p	Argentina	-29.1803	-58.0726	S.invicta	AR125	Male	Sb	This study	PRJNA685290	SAMN17081255	19.7	150bp paired end	5.9	99.96%	12.8821	SB and Sb	C	T	T	AG		0.0173069	TRUE	FALSE	FALSE	TRUE
AR138-1-bigB-m	Argentina	-25.3546	-64.0322	S.invicta	AR138	Male	SB	This study	PRJNA685290	SAMN17081256	8.4	150bp paired end	2.5	99.97%	5.45852	SB	T	C	C	TC		0.165337	FALSE	FALSE	FALSE	FALSE
AR147-2-littleb-p	Argentina	-32.8972	-60.8885	S.invicta	AR147	Male	Sb	This study	PRJNA685290	SAMN17081257	9.5	150bp paired end	2.8	99.61%	6.11354	SB and Sb	C	T	T	AG		0.107097	FALSE	FALSE	FALSE	FALSE
AR147-3-bigB-p	Argentina	-32.8972	-60.8885	S.invicta	AR147	Male	SB	This study	PRJNA685290	SAMN17081258	9	150bp paired end	2.7	99.92%	5.8952	SB and Sb	T	C	C	TC		0.0741649	FALSE	FALSE	FALSE	FALSE
AR163-1-bigB-m	Argentina	-32.8965	-60.883	S.invicta	AR163	Male	SB	This study	PRJNA685290	SAMN17081259	11.9	150bp paired end	3.6	99.96%	7.86026	SB	T	C	.	TC		0.0359204	TRUE	TRUE	FALSE	TRUE
AR164-1-littleb-p	Argentina	-32.8961	-60.8846	S.invicta	AR164	Male	Sb	This study	PRJNA685290	SAMN17081260	9.6	150bp paired end	2.9	99.79%	6.33188	SB and Sb	C	T	T	AG		0.0900689	FALSE	FALSE	FALSE	FALSE
AR164-6-littleb-p	Argentina	-32.8961	-60.8846	S.invicta	AR164	Male	Sb	This study	PRJNA685290	SAMN17081261	11	150bp paired end	3.3	97.20%	7.20524	SB and Sb	C	T	T	AG		0.226522	FALSE	FALSE	FALSE	FALSE
AR169-1-littleb-p	Argentina	-32.7121	-61.9123	S.richteri	AR169	Male	Sb	This study	PRJNA685290	SAMN17081262	9.3	150bp paired end	2.8	99.96%	6.11354	SB and Sb	C	T	T	TC		0.192058	FALSE	FALSE	FALSE	FALSE
AR169-14-bigB-p	Argentina	-32.7121	-61.9123	S.richteri	AR169	Male	SB	This study	PRJNA685290	SAMN17081263	11.7	150bp paired end	3.5	99.96%	7.64192	SB and Sb	T	C	C	TC		0.0281773	TRUE	TRUE	FALSE	TRUE
AR171-1-littleb-p	Argentina	-32.7122	-61.9122	S.richteri	AR171	Male	Sb	This study	PRJNA685290	SAMN17081264	10.8	150bp paired end	3.2	99.95%	6.9869	SB and Sb	C	T	T	TC		0.0419393	TRUE	FALSE	FALSE	FALSE
AR171-10-bigB-p	Argentina	-32.7122	-61.9122	S.macdonaghi	AR171	Male	SB	This study	PRJNA685290	SAMN17081265	25.6	150bp paired end	7.7	99.97%	16.8122	SB and Sb	T	C	C	TC		0.0011031	TRUE	FALSE	FALSE	FALSE
AR172-1-littleb-p	Argentina	-32.7124	-61.9117	S.richteri	AR172	Male	Sb	This study	PRJNA685290	SAMN17081266	13.4	150bp paired end	4	99.96%	8.73362	SB and Sb	C	C	T	TC		0.0553693	FALSE	TRUE	FALSE	FALSE
AR173-1-bigB-m	Argentina	-32.7124	-61.9117	S.macdonaghi	AR173	Male	SB	This study	PRJNA685290	SAMN17081267	27.8	150bp paired end	8.3	99.98%	18.1223	SB	T	A	C	TC		0.00153149	TRUE	FALSE	FALSE	FALSE
AR174-1-littleb-p	Argentina	-32.7124	-61.9117	S.invicta	AR174	Male	Sb	This study	PRJNA685290	SAMN17081268	10.1	150bp paired end	3	99.96%	6.55022	SB and Sb	C	T	T	AG		0.109775	FALSE	FALSE	FALSE	FALSE
AR174-13-bigB-p	Argentina	-32.7124	-61.9117	S.invicta	AR174	Male	SB	This study	PRJNA685290	SAMN17081269	10.3	150bp paired end	3.1	99.96%	6.76856	SB and Sb	T	C	C	TC		0.0265173	TRUE	FALSE	FALSE	TRUE
AR179-1-bigB-p	Argentina	-32.3899	-63.2419	S.invicta	AR179	Male	SB	Martinez-Ruiz et al 2020	PRJNA542606	SAMN13059149	13.4	150bp paired end	3.9	99.96%	8.51528	SB and Sb	T	C	C	TC		0.0888801	FALSE	FALSE	FALSE	FALSE
AR179-5-littleb-p	Argentina	-32.3899	-63.2419	S.invicta	AR179	Male	Sb	Martinez-Ruiz et al 2020	PRJNA542606	SAMN13059150	15.9	150bp paired end	4.8	99.97%	10.4803	SB and Sb	C	T	T	AG		0.0936566	FALSE	TRUE	FALSE	FALSE
AR18-1-littleb-p	Argentina	-31.5536	-64.3196	S.invicta	AR18	Male	Sb	This study	PRJNA685290	SAMN17081273	10.6	150bp paired end	3.2	99.93%	6.9869	SB and Sb	C	T	T	AG		0.130038	FALSE	FALSE	FALSE	FALSE
AR181-3-littleb-p	Argentina	-32.3892	-63.2416	S.invicta	AR181	Male	Sb	Martinez-Ruiz et al 2020	PRJNA542606	SAMN13059151	21.7	150bp paired end	6.5	99.96%	14.1921	SB and Sb	C	T	T	AG		0.0446596	TRUE	FALSE	FALSE	FALSE
AR181-4-bigB-p	Argentina	-32.3892	-63.2416	S.invicta	AR181	Male	SB	Martinez-Ruiz et al 2020	PRJNA542606	SAMN13059152	16	150bp paired end	4.8	99.97%	10.4803	SB and Sb	T	C	C	.		0.0566009	FALSE	FALSE	FALSE	FALSE
AR186-1-littleb-p	Argentina	-31.6484	-64.4499	S.macdonaghi	AR186	Male	Sb	This study	PRJNA685290	SAMN17081271	11.2	150bp paired end	3.3	99.97%	7.20524	SB and Sb	T	A	C	TC		0.101785	FALSE	FALSE	FALSE	FALSE
AR186-3-littleb-p	Argentina	-31.6484	-64.4499	S.macdonaghi	AR186	Male	Sb	This study	PRJNA685290	SAMN17081272	15.3	150bp paired end	4.6	99.97%	10.0437	SB and Sb	T	A	C	TC		0.0320007	TRUE	FALSE	FALSE	FALSE
AR187-1-littleb-p	Argentina	-31.6509	-64.4481	S.macdonaghi	AR187	Male	Sb	This study	PRJNA685290	SAMN17081270	14.2	150bp paired end	4.3	99.91%	9.38865	SB and Sb	T	A	C	TC		0.0276311	TRUE	FALSE	FALSE	FALSE
AR187-5-littleb-p	Argentina	-31.6509	-64.4481	S.macdonaghi	AR187	Male	Sb	This study	PRJNA685290	SAMN17081274	21.8	150bp paired end	6.5	99.97%	14.1921	SB and Sb	T	A	C	TC		0.0152292	TRUE	FALSE	FALSE	TRUE
AR2-1-bigB-m	Argentina	-32.6922	-62.0753	S.invicta	AR2	Male	SB	This study	PRJNA685290	SAMN17081275	11.1	150bp paired end	3.3	99.97%	7.20524	SB	T	C	C	TC		0.040108	TRUE	FALSE	FALSE	FALSE
AR223-1-bigB-m-1	Argentina	-26.0425	-66.0203	S.pusillignis	AR223	Male	SB	This study	PRJNA685290	SAMN17081276	13.2	150bp paired end	4	99.91%	8.73362	SB	C	C	C	TG		0.0286807	TRUE	TRUE	FALSE	FALSE
AR25-1-bigB-m	Argentina	-31.5672	-64.334	S.invicta	AR25	Male	SB	This study	PRJNA685290	SAMN17081277	13.3	150bp paired end	4	99.95%	8.73362	SB	T	C	C	TC		0.0146616	TRUE	FALSE	FALSE	FALSE
AR27-1-littleb-p	Argentina	-31.3652	-64.5196	S.macdonaghi	AR27	Male	Sb	This study	PRJNA685290	SAMN17081278	14.2	150bp paired end	4.3	99.97%	9.38865	SB and Sb	T	T	T	AG		0.0367237	TRUE	FALSE	FALSE	FALSE
AR28-14-littleb-p	Argentina	-31.3675	-64.5162	S.macdonaghi	AR28	Male	Sb	Martinez-Ruiz et al 2020	PRJNA542606	SAMN13059153	48.3	150bp paired end	14.5	99.96%	31.6594	SB and Sb	C	T	T	AG		0.0135371	TRUE	FALSE	FALSE	TRUE
AR28-15-bigB-p	Argentina	-31.3675	-64.5162	S.macdonaghi	AR28	Male	SB	Martinez-Ruiz et al 2020	PRJNA542606	SAMN13059154	59.2	150bp paired end	17.8	99.96%	38.8646	SB and Sb	T	C	C	TC		0.00133872	TRUE	FALSE	FALSE	TRUE
AR3-1-littleb-p	Argentina	-31.6534	-64.4384	S.invicta	AR3	Male	Sb	This study	PRJNA685290	SAMN17081279	9.9	150bp paired end	3	99.97%	6.55022	SB and Sb	C	T	T	AG		0.10517	FALSE	FALSE	FALSE	FALSE
AR30-1-bigB-m	Argentina	-30.5684	-64.0028	S.macdonaghi	AR30	Male	SB	This study	PRJNA685290	SAMN17081280	13	150bp paired end	3.9	99.97%	8.51528	SB	T	A	C	TC		0.055123	FALSE	FALSE	FALSE	FALSE
AR31-1-bigB-m	Argentina	-30.5683	-64.0029	S.macdonaghi	AR31	Male	SB	This study	PRJNA685290	SAMN17081281	17.1	150bp paired end	5.1	99.97%	11.1354	SB	T	A	C	.		0.040108	TRUE	FALSE	FALSE	FALSE
AR33-1-bigB-m	Argentina	-30.5682	-64.0029	S.macdonaghi	AR33	Male	SB	This study	PRJNA685290	SAMN17081282	27.9	150bp paired end	8.4	99.97%	18.3406	SB	T	A	C	TC		0.0116629	TRUE	TRUE	FALSE	FALSE
AR34-1-bigB-m	Argentina	-30.5675	-64.0028	S.macdonaghi	AR34	Male	SB	This study	PRJNA685290	SAMN17081283	13	150bp paired end	3.9	99.47%	8.51528	SB	T	A	C	TC		0.0408683	TRUE	FALSE	FALSE	FALSE
AR39-1-bigB-m	Argentina	-28.1609	-64.2002	S.invicta	AR39	Male	SB	This study	PRJNA685290	SAMN17081284	13	150bp paired end	3.9	99.98%	8.51528	SB	T	C	C	TC		0.0263674	TRUE	FALSE	FALSE	TRUE
AR4-1-littleb-p	Argentina	-31.6534	-64.4384	S.invicta	AR4	Male	Sb	This study	PRJNA685290	SAMN17081285	15.3	150bp paired end	4.6	99.92%	10.0437	SB and Sb	C	T	T	AG		0.0248359	TRUE	FALSE	FALSE	FALSE
AR40-1-bigB-m	Argentina	-28.161	-64.2004	S.invicta	AR40	Male	SB	This study	PRJNA685290	SAMN17081286	11.8	150bp paired end	3.5	99.98%	7.64192	SB	T	C	C	TC		0.0271599	TRUE	FALSE	FALSE	FALSE
AR41-1-bigB-m	Argentina	-31.3675	-64.5162	S.macdonaghi	AR41	Male	SB	This study	PRJNA685290	SAMN17081287	12.5	150bp paired end	3.7	99.98%	8.0786	SB	T	A	C	TC		0.0336821	TRUE	FALSE	FALSE	FALSE
AR43-4-littleb-p	Argentina	-29.8749	-61.9423	S.invicta	AR43	Male	Sb	This study	PRJNA685290	SAMN17081288	12.2	150bp paired end	3.7	99.97%	8.0786	SB and Sb	C	T	T	AG		0.0491256	TRUE	FALSE	FALSE	FALSE
AR44-1-littleb-p	Argentina	-29.8753	-61.9418	S.invicta	AR44	Male	Sb	This study	PRJNA685290	SAMN17081289	9.7	150bp paired end	2.9	99.97%	6.33188	SB and Sb	C	T	T	AG		0.111895	FALSE	FALSE	FALSE	FALSE
AR45-1-littleb-p	Argentina	-29.8753	-61.9383	S.invicta	AR45	Male	Sb	This study	PRJNA685290	SAMN17081290	10	150bp paired end	3	99.97%	6.55022	SB and Sb	C	T	T	AG		0.0833539	FALSE	FALSE	FALSE	FALSE
AR46-2-bigB-p	Argentina	-31.5578	-60.5204	S.invicta	AR46	Male	SB	Martinez-Ruiz et al 2020	PRJNA542606	SAMN13059155	24.4	150bp paired end	7.3	99.96%	15.9389	SB and Sb	T	C	C	TC		0.0177139	TRUE	FALSE	FALSE	FALSE
AR46-6-littleb-p	Argentina	-31.5578	-60.5204	S.invicta	AR46	Male	Sb	Martinez-Ruiz et al 2020	PRJNA542606	SAMN13059156	17.7	150bp paired end	5.3	99.96%	11.5721	SB and Sb	C	T	T	AG		0.0828826	FALSE	FALSE	FALSE	FALSE
AR5-2-littleb-p	Argentina	-31.6534	-64.4384	S.invicta	AR5	Male	Sb	This study	PRJNA685290	SAMN17081291	10.8	150bp paired end	3.2	99.95%	6.9869	SB and Sb	C	T	T	AG		0.0670536	FALSE	FALSE	FALSE	FALSE
AR55-1-bigB-p	Argentina	-33.4937	-58.887	S.invicta	AR55	Male	SB	This study	PRJNA685290	SAMN17081292	11.2	150bp paired end	3.4	99.98%	7.42358	SB and Sb	T	C	C	TC		0.0696989	FALSE	FALSE	FALSE	FALSE
AR55-3-littleb-p	Argentina	-33.4937	-58.887	S.richteri	AR55	Male	Sb	This study	PRJNA685290	SAMN17081293	7.3	150bp paired end	2.2	99.96%	4.80349	SB and Sb	C	T	T	AG		0.220899	FALSE	TRUE	FALSE	FALSE
AR56-2-littleb-p	Argentina	-33.4388	-59.0662	S.richteri	AR56	Male	Sb	This study	PRJNA685290	SAMN17081294	7.3	150bp paired end	2.2	99.96%	4.80349	SB and Sb	C	T	T	AG		0.167436	FALSE	TRUE	FALSE	FALSE
AR57-1-littleb-p	Argentina	-33.4387	-59.0661	S.richteri	AR57	Male	Sb	This study	PRJNA685290	SAMN17081295	15.4	150bp paired end	4.6	99.97%	10.0437	SB and Sb	C	T	T	AG		0.0643869	FALSE	FALSE	FALSE	FALSE
AR57-4-littleb-p	Argentina	-33.4387	-59.0661	S.richteri	AR57	Male	Sb	This study	PRJNA685290	SAMN17081296	20.6	150bp paired end	6.2	99.96%	13.5371	SB and Sb	C	.	T	AG		0.0340034	TRUE	FALSE	FALSE	FALSE
AR57-O12-littleb-p	Argentina	-33.4387	-59.0661	S.richteri	AR57	Male	Sb	This study	PRJNA685290	SAMN17081297	8.7	150bp paired end	2.6	99.96%	5.67686	SB and Sb	C	T	T	.		0.128163	FALSE	FALSE	FALSE	FALSE
AR58-1-bigB-p	Argentina	-33.4386	-59.0661	S.invicta	AR58	Male	SB	Martinez-Ruiz et al 2020	PRJNA542606	SAMN13059157	37.2	150bp paired end	11.2	99.97%	24.4541	SB and Sb	T	C	C	TC		0.0035235	TRUE	FALSE	FALSE	FALSE
AR58-4-littleb-p	Argentina	-33.4386	-59.0661	S.invicta	AR58	Male	Sb	Martinez-Ruiz et al 2020	PRJNA542606	SAMN13059158	41.3	150bp paired end	12.2	99.95%	26.6376	SB and Sb	C	T	T	TC		0.0179924	TRUE	FALSE	FALSE	FALSE
AR6-1-littleb-p	Argentina	-31.6534	-64.4384	S.invicta	AR6	Male	Sb	This study	PRJNA685290	SAMN17081298	10.2	150bp paired end	3	99.96%	6.55022	SB and Sb	T	.	T	AG		0.172127	FALSE	FALSE	FALSE	FALSE
AR66-1-littleb-p	Argentina	-30.7427	-59.5961	S.invicta	AR66	Male	Sb	This study	PRJNA685290	SAMN17081299	15.1	150bp paired end	4.5	99.96%	9.82533	SB and Sb	C	T	T	AG		0.0304264	TRUE	FALSE	FALSE	FALSE
AR76-1-bigB-m	Argentina	-29.1546	-59.2448	S.invicta	AR76	Male	SB	This study	PRJNA685290	SAMN17081301	35.1	150bp paired end	10.5	99.97%	22.9258	SB	T	C	C	TC		0.000514067	TRUE	FALSE	FALSE	FALSE
AR91-1-bigB-m	Argentina	-27.4497	-58.7584	S.invicta	AR91	Male	SB	This study	PRJNA685290	SAMN17081302	17.5	150bp paired end	5.2	99.97%	11.3537	SB	T	C	C	TC		0.0131516	TRUE	FALSE	FALSE	FALSE
AR93-1-littleb-p	Argentina	-27.4498	-58.7574	S.invicta	AR93	Male	Sb	This study	PRJNA685290	SAMN17081303	11.3	150bp paired end	3.4	99.97%	7.42358	SB and Sb	C	T	T	AG		0.0672357	FALSE	FALSE	FALSE	FALSE
AR94-1-littleb-p	Argentina	-27.4498	-58.7573	S.invicta	AR94	Male	Sb	This study	PRJNA685290	SAMN17081304	14.8	150bp paired end	4.4	99.97%	9.60699	SB and Sb	C	T	T	AG		0.0371949	TRUE	FALSE	FALSE	FALSE
Bu2-6-bigB-m	Brazil	-30.1181	-51.9615	S.invicta	Bu2	Male	SB	This study	PRJNA685290	SAMN17081305	15.4	150bp paired end	4.6	99.93%	10.0437	SB	T	.	C	.		0.0450559	TRUE	FALSE	FALSE	TRUE
CaGr12-12-bigB-m	Brazil	-20.6463	-54.6435	S.invicta	CaGr12	Male	SB	This study	PRJNA685290	SAMN17081306	14.7	150bp paired end	4.4	99.97%	9.60699	SB	T	T	C	TC		0.0614096	FALSE	FALSE	FALSE	FALSE
CaGr2-1-bigB-m	Brazil	-20.6463	-54.6435	S.invicta	CaGr2	Male	SB	This study	PRJNA685290	SAMN17081307	22.2	150bp paired end	6.7	99.97%	14.6288	SB	T	C	C	TC		0.00673642	TRUE	FALSE	FALSE	FALSE
CGI1-1-bigB-m	Brazil	-20.6463	-54.6435	S.invicta	CGI1	Male	SB	Stolle et al 2019	PRJNA396161	SAMN10260425	53.4	150bp paired end	16	99.97%	34.9345	SB	T	C	C	TC		0.00214195	TRUE	FALSE	FALSE	FALSE
CGIn10-1-littleb-p	Brazil	-20.6463	-54.6435	S.invicta	CGIn10	Male	Sb	This study	PRJNA685290	SAMN17081308	30.4	150bp paired end	9.1	99.97%	19.869	SB and Sb	T	T	T	AG		0.0179602	TRUE	FALSE	FALSE	FALSE
CGIn11-7-littleb-p	Brazil	-20.6463	-54.6435	S.invicta	CGIn11	Male	Sb	Stolle et al 2019	PRJNA396161	SAMN10260428	29.9	150bp paired end	9	99.94%	19.6507	SB and Sb	T	T	T	AG		0.0260247	TRUE	FALSE	FALSE	FALSE
CGIn2-1-littleb-p	Brazil	-20.6463	-54.6435	S.invicta	CGIn2	Male	Sb	This study	PRJNA685290	SAMN17081309	14.6	150bp paired end	4.4	99.97%	9.60699	SB and Sb	T	T	T	AG		0.0323327	TRUE	FALSE	FALSE	FALSE
CGIn3-1-bigB-p	Brazil	-20.6463	-54.6435	S.invicta	CGIn3	Male	SB	Stolle et al 2019	PRJNA396161	SAMN10260427	26.4	150bp paired end	7.9	99.97%	17.2489	SB and Sb	T	C	C	TC		0.0107633	TRUE	FALSE	FALSE	FALSE
CGIn5-1-littleb-p	Brazil	-20.6463	-54.6435	S.invicta	CGIn5	Male	Sb	Stolle et al 2019	PRJNA396161	SAMN10260426	32.1	150bp paired end	9.6	99.97%	20.9607	SB and Sb	T	T	T	AG		0.0214088	TRUE	FALSE	FALSE	FALSE
Copa2-1-bigB-m-1	Brazil	-26.4335	-49.345	S.saevissima	Copa2	Male	SB	This study	PRJNA685290	SAMN17081310	15.2	150bp paired end	4.6	99.92%	10.0437	SB	T	C	C	TC		0.0383837	TRUE	TRUE	FALSE	TRUE
Cox1-1-bigB-m	Brazil	-18.5017	-54.7515	S.invicta	Cox1	Male	SB	This study	PRJNA685290	SAMN17081311	39	150bp paired end	11.7	99.97%	25.5459	SB	T	C	C	TC		0.0011031	TRUE	TRUE	FALSE	FALSE
CPT2-1-bigB-m	Brazil	-25.3794	-49.2856	S.invicta	CPT2	Male	SB	This study	PRJNA685290	SAMN17081312	27.2	150bp paired end	8.2	99.98%	17.9039	SB	T	C	C	TC		0.00611526	TRUE	FALSE	FALSE	FALSE
F1-1-littleb-p	Athens, GA, US +-15km	34.1372	, -83.3352026229552	S.invicta	F1	Male	Sb	Wang et al 2013	PRJNA182127	SAMN01819011	28.3	101bp paired end	5.7	99.80%	12.4454	SB and Sb	C	T	T	AG		0.0612597	FALSE	FALSE	FALSE	FALSE
F1-2-bigB-p	Athens, GA, US +-15km	34.1372	, -83.3352026229552	S.invicta	F1	Male	SB	Wang et al 2013	PRJNA182127	SAMN01819010	28	101bp paired end	5.6	99.83%	12.2271	SB and Sb	T	C	C	TC		0.0329431	TRUE	FALSE	FALSE	FALSE
F2-1-littleb-p	Athens, GA, US +-15km	34.1372	, -83.3352026229552	S.invicta	F2	Male	Sb	Wang et al 2013	PRJNA182127	SAMN01819013	25.6	101bp paired end	5.2	99.83%	11.3537	SB and Sb	C	T	T	AG		0.0712947	FALSE	FALSE	FALSE	FALSE
F2-2-bigB-p	Athens, GA, US +-15km	34.1372	, -83.3352026229552	S.invicta	F2	Male	SB	Wang et al 2013	PRJNA182127	SAMN01819012	27.8	101bp paired end	5.6	99.86%	12.2271	SB and Sb	T	C	C	TC		0.0344746	TRUE	FALSE	FALSE	FALSE
F3-1-littleb-p	Athens, GA, US +-15km	34.1372	, -83.3352026229552	S.invicta	F3	Male	Sb	Wang et al 2013	PRJNA182127	SAMN01819015	21.8	101bp paired end	4.4	99.81%	9.60699	SB and Sb	C	T	T	.		0.0876056	FALSE	FALSE	FALSE	FALSE
F3-2-bigB-p	Athens, GA, US +-15km	34.1372	, -83.3352026229552	S.invicta	F3	Male	SB	Wang et al 2013	PRJNA182127	SAMN01819014	22.9	101bp paired end	4.6	99.82%	10.0437	SB and Sb	T	C	C	TC		0.066636	FALSE	FALSE	FALSE	FALSE
F4-1-littleb-p	Athens, GA, US +-15km	34.1372	, -83.3352026229552	S.invicta	F4	Male	Sb	Wang et al 2013	PRJNA182127	SAMN01819017	22.8	101bp paired end	4.6	99.78%	10.0437	SB and Sb	C	T	T	AG		0.09084	FALSE	FALSE	FALSE	FALSE
F4-2-bigB-p	Athens, GA, US +-15km	34.1372	, -83.3352026229552	S.invicta	F4	Male	SB	Wang et al 2013	PRJNA182127	SAMN01819016	22.5	101bp paired end	4.5	99.84%	9.82533	SB and Sb	.	C	C	TC		0.0668395	FALSE	FALSE	FALSE	FALSE
F5-1-littleb-p	Athens, GA, US +-15km	34.1372	, -83.3352026229552	S.invicta	F5	Male	Sb	Wang et al 2013	PRJNA182127	SAMN01819019	23.3	101bp paired end	4.7	99.81%	10.262	SB and Sb	C	T	T	AG		0.0842106	FALSE	FALSE	FALSE	FALSE
F5-2-bigB-p	Athens, GA, US +-15km	34.1372	, -83.3352026229552	S.invicta	F5	Male	SB	Wang et al 2013	PRJNA182127	SAMN01819018	24.4	101bp paired end	4.9	99.80%	10.6987	SB and Sb	T	C	C	TC		0.0540306	FALSE	FALSE	FALSE	FALSE
F6-1-littleb-p	Athens, GA, US +-15km	34.1372	, -83.3352026229552	S.invicta	F6	Male	Sb	Wang et al 2013	PRJNA182127	SAMN01819021	30.2	101bp paired end	6.1	99.83%	13.3188	SB and Sb	C	T	T	AG		0.0468122	TRUE	FALSE	FALSE	FALSE
F6-2-bigB-p	Athens, GA, US +-15km	34.1372	, -83.3352026229552	S.invicta	F6	Male	SB	Wang et al 2013	PRJNA182127	SAMN01819020	23.5	101bp paired end	4.8	99.85%	10.4803	SB and Sb	T	C	C	TC		0.0542984	FALSE	FALSE	FALSE	FALSE
F7-1-littleb-p	Athens, GA, US +-15km	34.1372	, -83.3352026229552	S.invicta	F7	Male	Sb	Wang et al 2013	PRJNA182127	SAMN01819023	23.7	101bp paired end	4.8	99.83%	10.4803	SB and Sb	C	T	T	AG		0.0758678	FALSE	FALSE	FALSE	FALSE
F7-2-bigB-p	Athens, GA, US +-15km	34.1372	, -83.3352026229552	S.invicta	F7	Male	SB	Wang et al 2013	PRJNA182127	SAMN01819022	26.1	101bp paired end	5.3	99.84%	11.5721	SB and Sb	T	C	C	TC		0.0484937	TRUE	FALSE	FALSE	FALSE
GCa3-11-bigB-p	Brazil	-29.9037	-51.7617	S.megergates	Gca3	Male	SB	This study	PRJNA685290	SAMN17081313	26.9	150bp paired end	8.1	99.94%	17.6856	SB and Sb	C	C	C	TC		0.00696133	FALSE	FALSE	TRUE	FALSE
GCa3-9-littleb-p	Brazil	-29.9037	-51.7617	S.megergates	Gca3	Male	Sb	This study	PRJNA685290	SAMN17081314	19.4	150bp paired end	5.8	99.91%	12.6638	SB and Sb	C	T	T	AG		0.0190955	FALSE	FALSE	TRUE	FALSE
GCa5-6-littleb-p	Brazil	-29.9037	-51.7617	S.invicta	Gca5	Male	Sb	This study	PRJNA685290	SAMN17081315	6.5	150bp paired end	1.9	99.97%	4.14847	SB and Sb	C	T	T	AG		0.0278025	TRUE	FALSE	FALSE	FALSE
GCa5-9-bigB-p	Brazil	-29.9037	-51.7617	S.invicta	Gca5	Male	SB	This study	PRJNA685290	SAMN17081316	27.1	150bp paired end	8.1	99.97%	17.6856	SB and Sb	T	C	C	TC		0.0134193	TRUE	FALSE	FALSE	TRUE
GCa6-3-littleb-p	Brazil	-29.9037	-51.7617	S.invicta	Gca6	Male	Sb	This study	PRJNA685290	SAMN17081317	22.2	150bp paired end	6.7	99.97%	14.6288	SB and Sb	C	T	T	AG		0.0158932	TRUE	FALSE	FALSE	TRUE
GCa6-4-bigB-p	Brazil	-29.9037	-51.7617	S.invicta	Gca6	Male	SB	This study	PRJNA685290	SAMN17081318	11.4	150bp paired end	3.4	99.97%	7.42358	SB and Sb	T	C	C	TC		0.0514389	FALSE	FALSE	FALSE	FALSE
GCa8-7-bigB-p	Brazil	-29.9037	-51.7617	S.invicta	Gca8	Male	SB	Stolle et al 2019	PRJNA396161	SAMN10260423	27.2	150bp paired end	8.2	99.98%	17.9039	SB and Sb	T	C	C	TC		0.0104741	TRUE	FALSE	FALSE	FALSE
GCa8-9-littleb-p	Brazil	-29.9037	-51.7617	S.invicta	Gca8	Male	Sb	Stolle et al 2019	PRJNA396161	SAMN10260424	33.7	150bp paired end	10.1	99.97%	22.0524	SB and Sb	C	T	T	AG		0.0184529	TRUE	FALSE	TRUE	FALSE
gdo10-1-bigB-p	Athens, GA, US +-15km	34.1372	, -83.3352026229552	S.invicta	gdo10	Male	SB	Wurm et al 2011	PRJNA49629	SRX021921	44.7	101bp paired end	9	99.97%	19.6507	SB and Sb	T	C	C	TC		0.00804301	TRUE	FALSE	FALSE	FALSE
gdo12-1-littleb-p	Athens, GA, US +-15km	34.1372	, -83.3352026229552	S.invicta	gdo12	Male	Sb	Wang et al 2013	PRJNA182124	SRR621118	171.6	101bp paired end	34.3	99.97%	74.8908	SB and Sb	C	T	T	AG		0.0166108	TRUE	FALSE	FALSE	TRUE
gem-1-bigB-m-majorityallele	Thailand			S.geminata	gem	Workers	SB	Pracana et al 2017	PRJNA396161	SAMN07421817	15	150bp paired end	4.5	99.38%	9.82533	SB	C	C	C	TC		0.0294196	TRUE	TRUE	TRUE	FALSE
Igu1-1-bigB-m	Brazil	-25.5162	-54.5854	S.invicta	Igu1	Male	SB	This study	PRJNA685290	SAMN17081319	12.4	150bp paired end	3.7	99.98%	8.0786	SB	T	C	C	TC		0.0762854	FALSE	FALSE	FALSE	FALSE
Ira3-1-bigB-m	Brazil	-25.47	-50.6509	S.saevissima	Ira	Male	SB	This study	PRJNA685290	SAMN17081320	6	150bp paired end	1.8	99.92%	3.93013	SB	T	C	C	TC		0.00680068	TRUE	FALSE	FALSE	TRUE
Km466-4-bigB-p	Brazil	-20.6463	-54.6435	S.invicta	Km466	Male	SB	This study	PRJNA685290	SAMN17081321	22.7	150bp paired end	6.8	99.93%	14.8472	SB and Sb	T	C	C	TC		0.0128945	TRUE	FALSE	FALSE	TRUE
Km466-8-littleb-p	Brazil	-20.6463	-54.6435	S.invicta	Km466	Male	Sb	This study	PRJNA685290	SAMN17081322	33.3	150bp paired end	10	99.98%	21.8341	SB and Sb	C	T	T	AG		0.0200915	TRUE	TRUE	FALSE	FALSE
Lad4-1-bigB-m-majorityallele	Brazil	-19.0093	-57.5978	S.pusillignis	Lad4	Workers	SB	This study	PRJNA685290	SAMN17081323	19.8	150bp paired end	5.9	99.76%	12.8821	SB	C	C	C	TG		0.000899618	TRUE	TRUE	TRUE	FALSE
Mir1-1-littleb-p	Brazil	-20.1094	-56.6514	S.invicta	Mir1	Male	Sb	Stolle et al 2019	PRJNA396161	SAMN10260422	25.4	150bp paired end	7.6	99.97%	16.5939	SB and Sb	C	T	T	AG		0.023615	TRUE	FALSE	FALSE	FALSE
Mir1-4-bigB-p	Brazil	-20.1094	-56.6514	S.invicta	Mir1	Male	SB	Stolle et al 2019	PRJNA396161	SAMN10260421	29.9	150bp paired end	9	99.97%	19.6507	SB and Sb	T	C	C	TC		0.00507641	TRUE	FALSE	FALSE	FALSE
Mir2-5-bigB-p	Brazil	-20.1094	-56.6514	S.invicta	Mir2	Male	SB	This study	PRJNA685290	SAMN17081324	8.7	150bp paired end	2.6	99.97%	5.67686	SB and Sb	T	C	C	TC		0.0154863	TRUE	FALSE	FALSE	FALSE
Mir2-6-littleb-p	Brazil	-20.1094	-56.6514	S.invicta	Mir2	Male	Sb	This study	PRJNA685290	SAMN17081325	8.8	150bp paired end	2.6	99.96%	5.67686	SB and Sb	C	T	T	AG		0.0455378	TRUE	FALSE	FALSE	FALSE
Mir3-6-littleb-p	Brazil	-20.1094	-56.6514	S.invicta	Mir3	Male	Sb	This study	PRJNA685290	SAMN17081326	19	150bp paired end	5.7	99.97%	12.4454	SB and Sb	C	T	T	AG		0.0266565	TRUE	FALSE	FALSE	FALSE
Mir5-2-bigB-m	Brazil	-20.1094	-56.6514	S.invicta	Mir5	Male	SB	This study	PRJNA685290	SAMN17081327	11.4	150bp paired end	3.4	99.97%	7.42358	SB	T	C	C	TC		0.0215159	TRUE	FALSE	FALSE	FALSE
Mir6-1-littleb-p	Brazil	-20.1094	-56.6514	S.invicta	Mir6	Male	Sb	This study	PRJNA685290	SAMN17081328	34.2	150bp paired end	10.3	99.97%	22.4891	SB and Sb	C	T	T	AG		0.0170606	TRUE	FALSE	FALSE	TRUE
Mir6-25-bigB-p	Brazil	-20.1094	-56.6514	S.invicta	Mir6	Male	SB	Stolle et al 2019	PRJNA396161	SAMN10260419	32.3	150bp paired end	9.7	99.97%	21.179	SB and Sb	T	C	C	TC		0.005387	TRUE	FALSE	FALSE	FALSE
Mir6-6-littleb-p	Brazil	-20.1094	-56.6514	S.invicta	Mir6	Male	Sb	Stolle et al 2019	PRJNA396161	SAMN10260420	49.5	150bp paired end	14.8	99.97%	32.3144	SB and Sb	C	T	T	AG		0.0119306	TRUE	FALSE	FALSE	TRUE
Mir7-4-littleb-p	Brazil	-20.1094	-56.6514	S.invicta	Mir7	Male	Sb	This study	PRJNA685290	SAMN17081329	8.9	150bp paired end	2.7	99.96%	5.8952	SB and Sb	C	T	T	AG		0.0213766	TRUE	FALSE	FALSE	FALSE
Mir7-50-bigB-p	Brazil	-20.1094	-56.6514	S.invicta	Mir7	Male	SB	This study	PRJNA685290	SAMN17081330	24.1	150bp paired end	7.2	99.98%	15.7205	SB and Sb	T	C	C	TC		0.0142975	TRUE	FALSE	FALSE	FALSE
MNov1-1-bigB-m	Brazil	-23.9619	-54.2812	S.invicta	Mnov1	Male	SB	This study	PRJNA685290	SAMN17081331	21.3	150bp paired end	6.4	99.97%	13.9738	SB	T	C	C	TC		0.0260032	TRUE	FALSE	FALSE	TRUE
Pal1-1-bigB-m	Brazil	-25.424	-50.0045	S.invicta	Pal1	Male	SB	This study	PRJNA685290	SAMN17081332	19	150bp paired end	5.7	99.78%	12.4454	SB	T	C	C	TC		0.108029	FALSE	TRUE	FALSE	FALSE
Par1-1-bigB-m-1	Brazil	-25.424	-50.0045	S.saevissima	Par1	Male	SB	This study	PRJNA685290	SAMN17081333	10.3	150bp paired end	3.1	99.77%	6.76856	SB	T	C	C	.		0.0433316	TRUE	TRUE	FALSE	TRUE
Par2-5-bigB-m	Brazil	-23.2201	-44.7205	S.saevissima	Par2	Male	SB	This study	PRJNA685290	SAMN17081334	17.6	150bp paired end	5.3	99.92%	11.5721	SB	T	C	C	TC		0.00789307	TRUE	TRUE	FALSE	TRUE
PG1-1-bigB-m	Brazil	-30.1907	-52.3734	S.macdonaghi	PG1	Male	SB	This study	PRJNA685290	SAMN17081335	13.4	150bp paired end	4	99.97%	8.73362	SB	T	C	C	TC		0.00383408	TRUE	FALSE	FALSE	FALSE
PG2-1-bigB-m	Brazil	-30.1907	-52.3734	S.invicta	PG2	Male	SB	This study	PRJNA685290	SAMN17081336	12.6	150bp paired end	3.8	99.97%	8.29694	SB	T	C	C	TC		0.0598567	FALSE	FALSE	FALSE	FALSE
Reg1-1-bigB-m	Brazil	-24.5002	-47.8448	S.invicta	Reg1	Male	SB	This study	PRJNA685290	SAMN17081337	13.5	150bp paired end	4	99.97%	8.73362	SB	T	C	C	TC		0.0836109	FALSE	FALSE	FALSE	FALSE
SRR7028245_AL-151-bigB-m	Argentina	-29.4954	-59.486	S.invicta		Male	SB	Privman et al 2018	PRJNA450756	SAMN08947034	22.1	101bp paired end	4.5	99.84%	9.82533		T	C	C	TC		0.0728905	FALSE	FALSE	FALSE	FALSE
SRR7028246_AL-150-bigB-m	Argentina	-29.4954	-59.486	S.invicta		Male	SB	Privman et al 2018	PRJNA450756	SAMN08947033	28.9	101bp paired end	5.8	99.97%	12.6638		T	C	C	TC		0.0301051	TRUE	TRUE	FALSE	FALSE
SRR7028247_AL-154-bigB-m	Argentina	-29.4954	-59.486	S.invicta		Male	SB	Privman et al 2018	PRJNA450756	SAMN08947036	18.2	101bp paired end	3.7	99.97%	8.0786		T	C	C	TC		0.108661	FALSE	FALSE	FALSE	FALSE
SRR7028248_AL-153-bigB-m	Argentina	-29.4954	-59.486	S.invicta		Male	SB	Privman et al 2018	PRJNA450756	SAMN08947035	16.6	101bp paired end	3.4	99.83%	7.42358		T	C	C	TC		0.11936	FALSE	FALSE	FALSE	FALSE
SRR7028249_AL-145-littleb-p	Argentina	-29.4954	-59.486	S.invicta		Male	Sb	Privman et al 2018	PRJNA450756	SAMN08947030	17.6	101bp paired end	3.6	99.92%	7.86026		C	.	T	AG		0.13686	FALSE	FALSE	FALSE	FALSE
SRR7028250_AL-141-littleb-p	Argentina	-29.4954	-59.486	S.invicta		Male	Sb	Privman et al 2018	PRJNA450756	SAMN08947029	17.9	101bp paired end	3.6	99.95%	7.86026		C	T	.	AG		0.134279	FALSE	FALSE	FALSE	FALSE
SRR7028251_AL-149-littleb-p	Argentina	-29.4954	-59.486	S.invicta		Male	Sb	Privman et al 2018	PRJNA450756	SAMN08947032	41.1	101bp paired end	8.3	99.97%	18.1223		C	T	T	AG		0.025275	TRUE	FALSE	FALSE	FALSE
SRR7028252_AL-148-bigB-m	Argentina	-29.4954	-59.486	S.invicta		Male	SB	Privman et al 2018	PRJNA450756	SAMN08947031	14.1	101bp paired end	2.9	99.96%	6.33188		T	C	C	TC		0.149315	FALSE	FALSE	FALSE	FALSE
SRR7028254_HE-116-bigB-m	Argentina	-26.2983	-58.1895	S.invicta		Male	SB	Privman et al 2018	PRJNA450756	SAMN08947055	20.8	101bp paired end	4.2	99.98%	9.17031		T	C	C	TC		0.0696561	FALSE	FALSE	FALSE	FALSE
SRR7028255_HE-112-bigB-m	Argentina	-26.2983	-58.1895	S.invicta		Male	SB	Privman et al 2018	PRJNA450756	SAMN08947054	41.1	101bp paired end	8.3	99.97%	18.1223		T	C	C	TC		0.014094	TRUE	FALSE	FALSE	FALSE
SRR7028256_HE-109-bigB-m	Argentina	-26.2983	-58.1895	S.invicta		Male	SB	Privman et al 2018	PRJNA450756	SAMN08947053	29	101bp paired end	5.9	99.96%	12.8821		T	C	C	TC		0.0305977	TRUE	FALSE	FALSE	FALSE
SRR7028257_AL-158-littleb-p	Argentina	-29.4954	-59.486	S.invicta		Male	Sb	Privman et al 2018	PRJNA450756	SAMN08947038	18.1	101bp paired end	3.7	99.96%	8.0786		C	T	T	AG		0.121459	FALSE	FALSE	FALSE	FALSE
SRR7028258_AL-156-bigB-m	Argentina	-29.4954	-59.486	S.invicta		Male	SB	Privman et al 2018	PRJNA450756	SAMN08947037	17.9	101bp paired end	3.6	99.92%	7.86026		T	C	C	TC		0.108254	FALSE	FALSE	FALSE	FALSE
SRR7028259_HE-103-bigB-m	Argentina	-26.2983	-58.1895	S.invicta		Male	SB	Privman et al 2018	PRJNA450756	SAMN08947050	13	101bp paired end	2.6	99.97%	5.67686		T	C	C	TC		0.161567	FALSE	FALSE	FALSE	FALSE
SRR7028260_HE-99-bigB-m	Argentina	-26.2983	-58.1895	S.invicta		Male	SB	Privman et al 2018	PRJNA450756	SAMN08947049	42.2	101bp paired end	8.5	99.96%	18.559		T	C	C	TC		0.0144581	TRUE	FALSE	FALSE	TRUE
SRR7028261_AL-139-littleb-p	Argentina	-29.4954	-59.486	S.invicta		Male	Sb	Privman et al 2018	PRJNA450756	SAMN08947028	21.5	101bp paired end	4.3	99.88%	9.38865		C	T	T	AG		0.100543	FALSE	TRUE	FALSE	FALSE
SRR7028262_AL-134-bigB-m	Argentina	-29.4954	-59.486	S.invicta		Male	SB	Privman et al 2018	PRJNA450756	SAMN08947027	19.9	101bp paired end	4	99.98%	8.73362		T	C	.	.		0.0896833	FALSE	FALSE	FALSE	FALSE
SRR7028263_HE-120-bigB-m	Argentina	-26.2983	-58.1895	S.invicta		Male	SB	Privman et al 2018	PRJNA450756	SAMN08947058	26.8	101bp paired end	5.4	99.96%	11.7904		T	C	C	TC		0.0417787	TRUE	FALSE	FALSE	FALSE
SRR7028264_AL-132-bigB-m	Argentina	-29.4954	-59.486	S.invicta		Male	SB	Privman et al 2018	PRJNA450756	SAMN08947025	20.2	101bp paired end	4.1	99.97%	8.95197		T	C	C	TC		0.0863312	FALSE	FALSE	FALSE	FALSE
SRR7028265_AL-131-bigB-m	Argentina	-29.4954	-59.486	S.invicta		Male	SB	Privman et al 2018	PRJNA450756	SAMN08947024	15.3	101bp paired end	3.1	99.97%	6.76856		T	C	C	TC		0.151596	FALSE	FALSE	FALSE	FALSE
SRR7028266_AL-130-bigB-m	Argentina	-29.4954	-59.486	S.invicta		Male	SB	Privman et al 2018	PRJNA450756	SAMN08947023	18.2	101bp paired end	3.7	99.97%	8.0786		T	C	C	TC		0.105469	FALSE	FALSE	FALSE	FALSE
SRR7028267_AL-129-bigB-m	Argentina	-29.4954	-59.486	S.invicta		Male	SB	Privman et al 2018	PRJNA450756	SAMN08947022	16.3	101bp paired end	3.3	99.98%	7.20524		T	C	C	TC		0.124736	FALSE	FALSE	FALSE	FALSE
SRR7028268_AL-127-bigB-m	Argentina	-29.4954	-59.486	S.invicta		Male	SB	Privman et al 2018	PRJNA450756	SAMN08947021	50.9	101bp paired end	10.3	99.97%	22.4891		T	C	C	TC		0.00802159	TRUE	FALSE	FALSE	FALSE
SRR7028269_AL-126-bigB-m	Argentina	-29.4954	-59.486	S.invicta		Male	SB	Privman et al 2018	PRJNA450756	SAMN08947020	18.1	101bp paired end	3.7	99.96%	8.0786		T	C	.	.		0.116693	FALSE	FALSE	FALSE	FALSE
SRR7028270_AL-124-bigB-m	Argentina	-29.4954	-59.486	S.invicta		Male	SB	Privman et al 2018	PRJNA450756	SAMN08947019	14.8	101bp paired end	3	99.95%	6.55022		T	C	C	TC		0.152614	FALSE	FALSE	FALSE	FALSE
SRR7028271_HE-118-bigB-m	Argentina	-26.2983	-58.1895	S.invicta		Male	SB	Privman et al 2018	PRJNA450756	SAMN08947057	12.5	101bp paired end	2.5	99.98%	5.45852		T	C	C	TC		0.162113	FALSE	FALSE	FALSE	FALSE
SRR7028272_AL-133-bigB-m	Argentina	-29.4954	-59.486	S.invicta		Male	SB	Privman et al 2018	PRJNA450756	SAMN08947026	18.4	101bp paired end	3.7	99.97%	8.0786		T	C	C	TC		0.0954452	FALSE	FALSE	FALSE	FALSE
SRR7028273_HE-106-bigB-m	Argentina	-26.2983	-58.1895	S.invicta		Male	SB	Privman et al 2018	PRJNA450756	SAMN08947052	15	101bp paired end	3	99.97%	6.55022		.	C	C	TC		0.112602	FALSE	FALSE	FALSE	FALSE
SRR7028274_HE-94-bigB-m	Argentina	-26.2983	-58.1895	S.invicta		Male	SB	Privman et al 2018	PRJNA450756	SAMN08947047	27.7	101bp paired end	5.6	99.98%	12.2271		T	C	C	TC		0.0374091	TRUE	FALSE	FALSE	TRUE
SRR7028275_HE-98-bigB-m	Argentina	-26.2983	-58.1895	S.invicta		Male	SB	Privman et al 2018	PRJNA450756	SAMN08947048	20.6	101bp paired end	4.2	99.98%	9.17031		T	C	C	TC		0.0703415	FALSE	FALSE	FALSE	FALSE
SRR7028276_HE-104-bigB-m	Argentina	-26.2983	-58.1895	S.invicta		Male	SB	Privman et al 2018	PRJNA450756	SAMN08947051	13.8	101bp paired end	2.8	99.98%	6.11354		T	.	C	TC		0.139805	FALSE	FALSE	FALSE	FALSE
SRR7028277_HE-85-bigB-m	Argentina	-26.2983	-58.1895	S.invicta		Male	SB	Privman et al 2018	PRJNA450756	SAMN08947039	35.3	101bp paired end	7.1	99.98%	15.5022		T	C	C	TC		0.0237006	TRUE	FALSE	FALSE	FALSE
SRR7028278_HE-86-bigB-m	Argentina	-26.2983	-58.1895	S.invicta		Male	SB	Privman et al 2018	PRJNA450756	SAMN08947040	33.2	101bp paired end	6.7	99.98%	14.6288		T	C	C	TC		0.0290234	TRUE	FALSE	FALSE	FALSE
SRR7028279_HE-88-bigB-m	Argentina	-26.2983	-58.1895	S.invicta		Male	SB	Privman et al 2018	PRJNA450756	SAMN08947041	35.6	101bp paired end	7.2	99.98%	15.7205		T	C	C	TC		0.0254892	TRUE	FALSE	FALSE	FALSE
SRR7028280_HE-89-bigB-m	Argentina	-26.2983	-58.1895	S.invicta		Male	SB	Privman et al 2018	PRJNA450756	SAMN08947042	36.6	101bp paired end	7.4	99.97%	16.1572		T	C	C	TC		0.019738	TRUE	FALSE	FALSE	FALSE
SRR7028281_HE-90-bigB-m	Argentina	-26.2983	-58.1895	S.invicta		Male	SB	Privman et al 2018	PRJNA450756	SAMN08947043	25.4	101bp paired end	5.1	99.98%	11.1354		T	.	C	TC		0.0428068	TRUE	FALSE	FALSE	FALSE
SRR7028282_HE-91-bigB-m	Argentina	-26.2983	-58.1895	S.invicta		Male	SB	Privman et al 2018	PRJNA450756	SAMN08947044	17.2	101bp paired end	3.5	99.98%	7.64192		T	C	.	.		0.126182	FALSE	FALSE	FALSE	FALSE
SRR7028283_HE-92-bigB-m	Argentina	-26.2983	-58.1895	S.invicta		Male	SB	Privman et al 2018	PRJNA450756	SAMN08947045	38.8	101bp paired end	7.8	99.97%	17.0306		T	C	C	TC		0.0175318	TRUE	FALSE	FALSE	FALSE
SRR7028284_HE-93-bigB-m	Argentina	-26.2983	-58.1895	S.invicta		Male	SB	Privman et al 2018	PRJNA450756	SAMN08947046	31.3	101bp paired end	6.3	99.98%	13.7555		T	C	C	TC		0.0284343	TRUE	FALSE	FALSE	FALSE
SRR9008098_inv-228-BZ-bigB	Brazil	-25.7367	-49.768	S.invicta		Male	SB	Yan Z et al. 2020	PRJNA421367	SAMN11493840	58.8	150bp paired end	17.6	99.87%	38.4279		T	C	C	TC		0.00157433	TRUE	FALSE	FALSE	FALSE
SRR9008099_inv-229-BZ-bigB	Brazil	-25.7367	-49.768	S.invicta		Male	SB	Yan Z et al. 2020	PRJNA421367	SAMN11493839	66.1	150bp paired end	19.8	99.86%	43.2314		T	C	C	TC		0.00203485	TRUE	FALSE	FALSE	FALSE
SRR9008100_inv-156-For-bigB	Argentina	-26.1023	-58.1621	S.invicta		Male	SB	Yan Z et al. 2020	PRJNA421367	SAMN11493828	63.5	150bp paired end	19.1	99.82%	41.7031		T	C	C	TC		0.00041768	TRUE	FALSE	FALSE	FALSE
SRR9008101_inv-153-For-bigB	Argentina	-26.1023	-58.1621	S.invicta		Male	SB	Yan Z et al. 2020	PRJNA421367	SAMN11493832	67.1	150bp paired end	20.1	99.74%	43.8865		T	C	C	TC		0.00118878	TRUE	FALSE	FALSE	FALSE
SRR9008102_inv-158-For-bigB	Argentina	-26.1023	-58.1621	S.invicta		Male	SB	Yan Z et al. 2020	PRJNA421367	SAMN11493831	66.1	150bp paired end	19.8	99.83%	43.2314		T	C	C	TC		0.000449809	TRUE	FALSE	FALSE	TRUE
SRR9008103_inv-232-BZ-bigB	Brazil	-23.2208	-51.176	S.invicta		Male	SB	Yan Z et al. 2020	PRJNA421367	SAMN11493834	39.8	150bp paired end	11.9	99.84%	25.9825		T	C	C	TC		0.00183136	TRUE	FALSE	FALSE	FALSE
SRR9008104_inv-227-BZ-bigB	Brazil	-25.2903	-49.2629	S.invicta		Male	SB	Yan Z et al. 2020	PRJNA421367	SAMN11493833	44.5	150bp paired end	13.4	99.83%	29.2576		T	C	C	TC		0.00194917	TRUE	FALSE	FALSE	FALSE
SRR9008105_inv-235-BZ-bigB	Brazil	-22.7804	-51.2298	S.invicta		Male	SB	Yan Z et al. 2020	PRJNA421367	SAMN11493836	76.4	150bp paired end	22.9	99.84%	50		T	C	C	TC		0.00161717	TRUE	FALSE	FALSE	FALSE
SRR9008106_inv-236-BZ-bigB	Brazil	-22.7804	-51.2298	S.invicta		Male	SB	Yan Z et al. 2020	PRJNA421367	SAMN11493835	45.3	150bp paired end	13.6	99.83%	29.6943		T	C	C	TC		0.00169214	TRUE	FALSE	FALSE	FALSE
SRR9008107_inv-231-BZ-bigB	Brazil	-23.2181	-51.2762	S.invicta		Male	SB	Yan Z et al. 2020	PRJNA421367	SAMN11493838	62.8	150bp paired end	18.8	99.90%	41.048		T	C	C	TC		0.00129588	TRUE	FALSE	FALSE	TRUE
SRR9008108_inv-234-BZ-bigB	Brazil	-22.7804	-51.2298	S.invicta		Male	SB	Yan Z et al. 2020	PRJNA421367	SAMN11493837	60.1	150bp paired end	18	99.18%	39.3013		T	C	C	TC		0.00148865	TRUE	FALSE	FALSE	FALSE
SRR9008109_inv-240-Cor-littleb	Argentina	-27.4167	-58.8308	S.invicta		Male	Sb	Yan Z et al. 2020	PRJNA421367	SAMN11493738	50.5	150bp paired end	10.2	99.77%	22.2707		C	T	T	AG		0.0175104	TRUE	FALSE	FALSE	FALSE
SRR9008110_ric-66-Per-littleb	Argentina	-33.8292	-60.5802	S.richteri		Male	Sb	Yan Z et al. 2020	PRJNA421367	SAMN11493776	56	150bp paired end	11.3	99.57%	24.6725		C	T	T	AG		0.0131301	TRUE	FALSE	FALSE	TRUE
SRR9008111_ric-111-Gua-littleb	Argentina	-33.0951	-59.3025	S.richteri		Male	Sb	Yan Z et al. 2020	PRJNA421367	SAMN11493775	61.3	150bp paired end	18.4	99.59%	40.1747		C	T	T	AG		0.0116736	TRUE	FALSE	FALSE	TRUE
SRR9008112_ric-75-Ros-littleb	Argentina	-32.8748	-60.706	S.richteri		Male	Sb	Yan Z et al. 2020	PRJNA421367	SAMN11493778	56.5	150bp paired end	11.4	95.59%	24.8908		C	T	T	AG		0.0161503	TRUE	FALSE	FALSE	TRUE
SRR9008113_ric-65-Per-littleb	Argentina	-33.8292	-60.5802	S.richteri		Male	Sb	Yan Z et al. 2020	PRJNA421367	SAMN11493777	56.1	150bp paired end	11.3	99.61%	24.6725		C	T	T	AG		0.013687	TRUE	FALSE	FALSE	TRUE
SRR9008114_ric-113-Gua-littleb	Argentina	-33.0951	-59.3025	S.richteri		Male	Sb	Yan Z et al. 2020	PRJNA421367	SAMN11493772	57.7	150bp paired end	17.3	99.72%	37.7729		C	T	T	AG		0.0117057	TRUE	FALSE	FALSE	TRUE
SRR9008115_ric-114-Gua-littleb	Argentina	-33.0951	-59.3025	S.richteri		Male	Sb	Yan Z et al. 2020	PRJNA421367	SAMN11493771	54.5	150bp paired end	16.3	99.66%	35.5895		C	T	T	AG		0.0116629	TRUE	FALSE	FALSE	TRUE
SRR9008116_ric-115-Gua-littleb	Argentina	-33.0951	-59.3025	S.richteri		Male	Sb	Yan Z et al. 2020	PRJNA421367	SAMN11493774	63.5	150bp paired end	19.1	99.57%	41.7031		C	T	T	AG		0.0120485	TRUE	TRUE	FALSE	TRUE
SRR9008117_ric-112-Gua-littleb	Argentina	-33.0951	-59.3025	S.richteri		Male	Sb	Yan Z et al. 2020	PRJNA421367	SAMN11493773	61.6	150bp paired end	18.5	99.60%	40.393		C	T	T	AG		0.0119842	TRUE	FALSE	FALSE	TRUE
SRR9008118_int-124-Car-littleb	Argentina	-32.8546	-68.8559	S. interrupta		Male	Sb	Yan Z et al. 2020	PRJNA421367	SAMN11493758	63.7	150bp paired end	19.1	99.50%	41.7031		T	C	T	TC		0.0126482	FALSE	FALSE	TRUE	FALSE
SRR9008119_ric-79-Ros-littleb	Argentina	-32.8748	-60.706	S.richteri		Male	Sb	Yan Z et al. 2020	PRJNA421367	SAMN11493779	51.5	150bp paired end	10.4	99.63%	22.7074		C	T	T	TC		0.0150043	TRUE	FALSE	FALSE	TRUE
SRR9008120_inv-182-For-bigB	Argentina	-26.1023	-58.1621	S.invicta		Male	SB	Yan Z et al. 2020	PRJNA421367	SAMN11493827	79.6	150bp paired end	23.9	99.83%	52.1834		T	C	C	TC		0.000246324	TRUE	FALSE	FALSE	FALSE
SRR9008129_inv-212-Cor-bigB	Argentina	-27.4167	-58.8308	S.invicta		Male	SB	Yan Z et al. 2020	PRJNA421367	SAMN11493812	73.1	150bp paired end	21.9	99.79%	47.8166		T	C	C	TC		0.000471228	TRUE	FALSE	FALSE	FALSE
SRR9008130_inv-242-Cor-bigB	Argentina	-27.4167	-58.8308	S.invicta		Male	SB	Yan Z et al. 2020	PRJNA421367	SAMN11493811	87.3	150bp paired end	26.2	99.83%	57.2052		T	C	C	TC		0.0013173	TRUE	FALSE	FALSE	TRUE
SRR9008131_ric-117-Sal-littleb	Argentina	-35.618	-59.7813	S.richteri		Male	Sb	Yan Z et al. 2020	PRJNA421367	SAMN11493787	46.7	150bp paired end	9.4	99.62%	20.524		C	T	T	TC		0.0172641	TRUE	FALSE	FALSE	TRUE
SRR9008132_ric-119-Sal-littleb	Argentina	-35.618	-59.7813	S.richteri		Male	Sb	Yan Z et al. 2020	PRJNA421367	SAMN11493788	30.8	150bp paired end	6.2	99.66%	13.5371		C	T	T	TC		0.0226082	TRUE	FALSE	FALSE	FALSE
SRR9008133_ric-91-Ros-littleb	Argentina	-32.8748	-60.706	S.richteri		Male	Sb	Yan Z et al. 2020	PRJNA421367	SAMN11493785	72.2	150bp paired end	21.7	99.79%	47.3799		C	T	T	TC		0.0126696	TRUE	TRUE	FALSE	TRUE
SRR9008134_ric-81-Ros-littleb	Argentina	-32.8748	-60.706	S.richteri		Male	Sb	Yan Z et al. 2020	PRJNA421367	SAMN11493786	67.1	150bp paired end	20.1	99.75%	43.8865		C	T	T	AG		0.0129695	TRUE	FALSE	FALSE	TRUE
SRR9008135_ric-76-Ros-littleb	Argentina	-32.8748	-60.706	S.richteri		Male	Sb	Yan Z et al. 2020	PRJNA421367	SAMN11493783	75.1	150bp paired end	22.5	99.64%	49.1266		C	T	T	TC		0.0112773	TRUE	TRUE	FALSE	TRUE
SRR9008136_ric-74-Ros-littleb	Argentina	-32.8748	-60.706	S.richteri		Male	Sb	Yan Z et al. 2020	PRJNA421367	SAMN11493784	71.8	150bp paired end	21.5	99.43%	46.9432		C	T	T	AG		0.0109239	TRUE	FALSE	TRUE	TRUE
SRR9008137_ric-71-Ros-littleb	Argentina	-32.8748	-60.706	S.richteri		Male	Sb	Yan Z et al. 2020	PRJNA421367	SAMN11493781	47.1	150bp paired end	9.5	99.65%	20.7424		C	T	T	TC		0.0176389	TRUE	FALSE	FALSE	FALSE
SRR9008138_ric-72-Ros-littleb	Argentina	-32.8748	-60.706	S.richteri		Male	Sb	Yan Z et al. 2020	PRJNA421367	SAMN11493782	54.7	150bp paired end	11	99.65%	24.0175		C	T	T	AG		0.013173	TRUE	FALSE	FALSE	TRUE
SRR9008139_inv-220-Cor-bigB	Argentina	-27.4167	-58.8308	S.invicta		Male	SB	Yan Z et al. 2020	PRJNA421367	SAMN11493813	78.6	150bp paired end	23.6	99.81%	51.5284		T	C	C	TC		0.00129588	TRUE	FALSE	FALSE	FALSE
SRR9008140_inv-211-Cor-bigB	Argentina	-27.4167	-58.8308	S.invicta		Male	SB	Yan Z et al. 2020	PRJNA421367	SAMN11493814	77.7	150bp paired end	23.3	99.80%	50.8734		T	C	C	TC		0.000353421	TRUE	FALSE	FALSE	FALSE
SRR9008141_mac-152-Arr-bigB	Brazil	-29.6243	-51.7658	S.macdonaghi		Male	SB	Yan Z et al. 2020	PRJNA421367	SAMN11493789	47.7	150bp paired end	9.6	99.74%	20.9607		T	A	C	TC		0.00321292	TRUE	FALSE	FALSE	FALSE
SRR9008142_mac-145-Col-bigB	Argentina	-32.1792	-58.1252	S.macdonaghi		Male	SB	Yan Z et al. 2020	PRJNA421367	SAMN11493790	65.9	150bp paired end	19.8	99.80%	43.2314		T	A	C	TC		0.000974586	TRUE	FALSE	FALSE	TRUE
SRR9008143_inv-193-Cor-bigB	Argentina	-27.4167	-58.8308	S.invicta		Male	SB	Yan Z et al. 2020	PRJNA421367	SAMN11493815	76.5	150bp paired end	22.9	99.81%	50		T	C	C	TC		0.000471228	TRUE	FALSE	FALSE	TRUE
SRR9008144_inv-161-For-bigB	Argentina	-26.1023	-58.1621	S.invicta		Male	SB	Yan Z et al. 2020	PRJNA421367	SAMN11493825	68.1	150bp paired end	20.4	99.87%	44.5415		T	C	C	TC		0.000299873	TRUE	FALSE	FALSE	FALSE
SRR9008145_inv-222-Cor-bigB	Argentina	-27.4167	-58.8308	S.invicta		Male	SB	Yan Z et al. 2020	PRJNA421367	SAMN11493818	80.6	150bp paired end	24.2	99.73%	52.8384		T	C	C	TC		0.00137085	TRUE	FALSE	FALSE	FALSE
SRR9008146_inv-226-Cor-bigB	Argentina	-27.4167	-58.8308	S.invicta		Male	SB	Yan Z et al. 2020	PRJNA421367	SAMN11493817	74.8	150bp paired end	22.4	99.83%	48.9083		T	C	C	TC		0.00118878	TRUE	TRUE	FALSE	TRUE
SRR9008147_inv-201-Cor-littleb	Argentina	-27.4167	-58.8308	S.invicta		Male	Sb	Yan Z et al. 2020	PRJNA421367	SAMN11493739	34.7	150bp paired end	7	99.80%	15.2838		C	T	T	AG		0.0235293	TRUE	FALSE	FALSE	FALSE
SRR9008148_ric-77-Ros-littleb	Argentina	-32.8748	-60.706	S.richteri		Male	Sb	Yan Z et al. 2020	PRJNA421367	SAMN11493780	56.1	150bp paired end	11.3	99.62%	24.6725		C	T	T	TC		0.0146509	TRUE	FALSE	FALSE	TRUE
SRR9008150_sae-46-Reg-bigB	French Guiana	4.3144	-52.1323	S.saevissima		Male	SB	Yan Z et al. 2020	PRJNA421367	SAMN11493899	63.6	150bp paired end	19.1	99.56%	41.7031		C	C	C	TC		0.00512996	TRUE	FALSE	FALSE	TRUE
SRR9008151_inv-238-Cor-littleb	Argentina	-27.4167	-58.8308	S.invicta		Male	Sb	Yan Z et al. 2020	PRJNA421367	SAMN11493740	53	150bp paired end	10.7	99.75%	23.3624		C	T	T	AG		0.0134193	TRUE	FALSE	FALSE	TRUE
SRR9008152_ric-67-Ros-bigB	Argentina	-32.8748	-60.706	S.richteri		Male	SB	Yan Z et al. 2020	PRJNA421367	SAMN11493894	68.9	150bp paired end	20.7	99.54%	45.1965		T	C	C	TC		0.000674713	TRUE	TRUE	FALSE	TRUE
SRR9008153_ric-68-Ros-bigB	Argentina	-32.8748	-60.706	S.richteri		Male	SB	Yan Z et al. 2020	PRJNA421367	SAMN11493893	73.2	150bp paired end	22	99.66%	48.0349		T	C	C	TC		0.000942457	TRUE	FALSE	FALSE	TRUE
SRR9008154_ric-69-Ros-bigB	Argentina	-32.8748	-60.706	S.richteri		Male	SB	Yan Z et al. 2020	PRJNA421367	SAMN11493892	59.4	150bp paired end	17.8	99.59%	38.8646		T	C	C	TC		0.000963876	TRUE	FALSE	FALSE	TRUE
SRR9008155_ric-73-Ros-bigB	Argentina	-32.8748	-60.706	S.richteri		Male	SB	Yan Z et al. 2020	PRJNA421367	SAMN11493891	54.5	150bp paired end	11	99.54%	24.0175		T	C	C	TC		0.0028595	TRUE	TRUE	FALSE	TRUE
SRR9008156_sae-44-Naz-bigB	Brazil	-13.0348	-39.0039	S.saevissima		Male	SB	Yan Z et al. 2020	PRJNA421367	SAMN11493898	57.3	150bp paired end	17.2	99.65%	37.5546		C	C	C	TC		0.00589035	TRUE	TRUE	FALSE	TRUE
SRR9008157_sae-45-Kou-bigB	French Guiana	5.22423	-52.645	S.saevissima		Male	SB	Yan Z et al. 2020	PRJNA421367	SAMN11493897	63.9	150bp paired end	19.2	99.57%	41.9214		C	C	C	TC		0.0045088	TRUE	TRUE	FALSE	TRUE
SRR9008158_sae-47-Bel-bigB	Brazil	-19.7805	-43.944	S.saevissima		Male	SB	Yan Z et al. 2020	PRJNA421367	SAMN11493896	57.9	150bp paired end	17.4	99.67%	37.9913		C	C	C	TC		0.00439099	TRUE	TRUE	TRUE	TRUE
SRR9008159_ric-118-Sal-bigB	Argentina	-35.618	-59.7813	S.richteri		Male	SB	Yan Z et al. 2020	PRJNA421367	SAMN11493895	33.9	150bp paired end	6.9	99.64%	15.0655		T	C	C	TC		0.00592248	TRUE	TRUE	FALSE	TRUE
SRR9008160_inv-163-For-bigB	Argentina	-26.1023	-58.1621	S.invicta		Male	SB	Yan Z et al. 2020	PRJNA421367	SAMN11493826	60	150bp paired end	18	99.81%	39.3013		T	C	C	TC		0.000257034	TRUE	FALSE	FALSE	TRUE
SRR9008161_inv-205-Ver-littleb	Argentina	-29.3615	-60.1938	S.invicta		Male	Sb	Yan Z et al. 2020	PRJNA421367	SAMN11493754	49.3	150bp paired end	10	99.61%	21.8341		C	T	T	AG		0.0158076	TRUE	FALSE	FALSE	TRUE
SRR9008162_inv-216-Pay-littleb	Uruguay	-32.2001	-58.0548	S.invicta		Male	Sb	Yan Z et al. 2020	PRJNA421367	SAMN11493753	50.6	150bp paired end	10.2	99.75%	22.2707		C	T	T	AG		0.0136121	TRUE	FALSE	FALSE	TRUE
SRR9008163_inv-225-Mis-littleb	Argentina	-27.2979	-55.8904	S.invicta		Male	Sb	Yan Z et al. 2020	PRJNA421367	SAMN11493752	55	150bp paired end	16.5	99.85%	36.0262		C	T	T	AG		0.0108168	TRUE	TRUE	TRUE	TRUE
SRR9008164_inv-160-For-littleb	Argentina	-26.1263	-58.1691	S.invicta		Male	Sb	Yan Z et al. 2020	PRJNA421367	SAMN11493751	48.3	150bp paired end	9.8	99.69%	21.3974		C	T	T	AG		0.014019	TRUE	FALSE	FALSE	TRUE
SRR9008165_mac-143-Gua-littleb	Argentina	-33.0951	-59.3025	S.macdonaghi		Male	Sb	Yan Z et al. 2020	PRJNA421367	SAMN11493733	56.6	150bp paired end	17	99.36%	37.1179		C	T	T	TC		0.0095745	TRUE	TRUE	FALSE	TRUE
SRR9008166_int-125-Car-littleb	Argentina	-32.8546	-68.8559	S. interrupta		Male	Sb	Yan Z et al. 2020	PRJNA421367	SAMN11493757	70	150bp paired end	21	99.58%	45.8515		T	C	T	TC		0.0124768	FALSE	FALSE	TRUE	FALSE
SRR9008167_meg-127-BZ-littleb	Brazil	-25.2903	-49.2629	S.megergates		Male	Sb	Yan Z et al. 2020	PRJNA421367	SAMN11493756	79.1	150bp paired end	23.7	99.79%	51.7467		C	T	T	AG		0.0111595	FALSE	FALSE	TRUE	FALSE
SRR9008168_xAdR-135-Pos-littleb	Argentina	-27.2979	-55.8904	AdRX		Male	Sb	Yan Z et al. 2020	PRJNA421367	SAMN11493755	35.4	150bp paired end	7.1	99.68%	15.5022		C	T	T	AG		0.0126803	FALSE	FALSE	TRUE	FALSE
SRR9008169_inv-210-Cor-bigB	Argentina	-27.4167	-58.8308	S.invicta		Male	SB	Yan Z et al. 2020	PRJNA421367	SAMN11493816	69.8	150bp paired end	21	99.75%	45.8515		T	C	C	TC		0.00137085	TRUE	FALSE	FALSE	FALSE
SRR9008170_ric-107-Bol-littleb	Argentina	-36.1875	-61.1229	S.richteri		Male	Sb	Yan Z et al. 2020	PRJNA421367	SAMN11493760	51.8	150bp paired end	10.5	99.59%	22.9258		C	T	T	TC		0.0124875	TRUE	FALSE	FALSE	TRUE
SRR9008171_ric-104-Bol-littleb	Argentina	-36.1875	-61.1229	S.richteri		Male	Sb	Yan Z et al. 2020	PRJNA421367	SAMN11493759	50.7	150bp paired end	10.3	99.57%	22.4891		C	T	T	TC		0.012434	TRUE	FALSE	FALSE	TRUE
SRR9008172_inv-233-BZ-bigB	Brazil	-22.9037	-43.1815	S.invicta		Male	SB	Yan Z et al. 2020	PRJNA421367	SAMN11493841	53.4	150bp paired end	16	99.84%	34.9345		T	C	C	TC		0.00166001	TRUE	FALSE	FALSE	TRUE
SRR9008173_mac-146-Col-littleb	Argentina	-32.1792	-58.1252	S.macdonaghi		Male	Sb	Yan Z et al. 2020	PRJNA421367	SAMN11493732	65.8	150bp paired end	19.7	99.77%	43.0131		T	A	C	TC		0.0109239	TRUE	TRUE	FALSE	TRUE
SRR9008174_inv-196-Cor-littleb	Argentina	-27.4167	-58.8308	S.invicta		Male	Sb	Yan Z et al. 2020	PRJNA421367	SAMN11493737	49	150bp paired end	9.9	99.58%	21.6157		C	T	T	AG		0.0158076	TRUE	FALSE	FALSE	TRUE
SRR9008175_ric-86-Ros-bigB	Argentina	-32.8748	-60.706	S.richteri		Male	SB	Yan Z et al. 2020	PRJNA421367	SAMN11493887	70.1	150bp paired end	21	99.62%	45.8515		T	C	C	TC		0.000888908	TRUE	FALSE	FALSE	TRUE
SRR9008176_ric-110-Gua-bigB	Argentina	-33.0951	-59.3025	S.richteri		Male	SB	Yan Z et al. 2020	PRJNA421367	SAMN11493888	71	150bp paired end	21.3	99.51%	46.5066		T	C	C	TC		0.000846069	TRUE	TRUE	FALSE	TRUE
SRR9008177_ric-80-Ros-bigB	Argentina	-32.8748	-60.706	S.richteri		Male	SB	Yan Z et al. 2020	PRJNA421367	SAMN11493885	71	150bp paired end	21.3	99.80%	46.5066		T	C	C	TC		0.0020884	TRUE	FALSE	FALSE	TRUE
SRR9008178_ric-85-Ros-bigB	Argentina	-32.8748	-60.706	S.richteri		Male	SB	Yan Z et al. 2020	PRJNA421367	SAMN11493886	75.5	150bp paired end	22.6	99.81%	49.345		T	C	C	TC		0.000749681	TRUE	FALSE	FALSE	TRUE
SRR9008179_ric-95-Ros-bigB	Argentina	-32.8748	-60.706	S.richteri		Male	SB	Yan Z et al. 2020	PRJNA421367	SAMN11493883	56.6	150bp paired end	17	99.28%	37.1179		T	C	C	TC		0.000878198	TRUE	FALSE	FALSE	TRUE
SRR9008180_ric-89-Ros-bigB	Argentina	-32.8748	-60.706	S.richteri		Male	SB	Yan Z et al. 2020	PRJNA421367	SAMN11493884	68.4	150bp paired end	20.5	99.28%	44.7598		T	C	C	TC		0.00081394	TRUE	FALSE	FALSE	TRUE
SRR9008181_ric-90-Ros-bigB	Argentina	-32.8748	-60.706	S.richteri		Male	SB	Yan Z et al. 2020	PRJNA421367	SAMN11493881	52.8	150bp paired end	15.9	99.80%	34.7162		T	C	C	TC		0.000985296	TRUE	FALSE	FALSE	TRUE
SRR9008182_ric-87-Ros-bigB	Argentina	-32.8748	-60.706	S.richteri		Male	SB	Yan Z et al. 2020	PRJNA421367	SAMN11493882	64.1	150bp paired end	19.2	99.60%	41.9214		T	C	C	TC		0.000653294	TRUE	FALSE	FALSE	TRUE
SRR9008183_mac-150-Per-littleb	Argentina	-33.8292	-60.5802	S.macdonaghi		Male	Sb	Yan Z et al. 2020	PRJNA421367	SAMN11493735	49.5	150bp paired end	10	98.40%	21.8341		C	T	T	TC		0.0142011	TRUE	FALSE	FALSE	TRUE
SRR9008184_ric-78-Ros-bigB	Argentina	-32.8748	-60.706	S.richteri		Male	SB	Yan Z et al. 2020	PRJNA421367	SAMN11493889	55.5	150bp paired end	11.2	99.59%	24.4541		T	C	C	TC		0.00129588	TRUE	TRUE	FALSE	TRUE
SRR9008185_ric-70-Ros-bigB	Argentina	-32.8748	-60.706	S.richteri		Male	SB	Yan Z et al. 2020	PRJNA421367	SAMN11493890	58.2	150bp paired end	11.8	99.65%	25.7642		T	C	C	TC		0.00152078	TRUE	TRUE	FALSE	TRUE
SRR9008186_mac-140-Gua-littleb	Argentina	-33.0951	-59.3025	S.macdonaghi		Male	Sb	Yan Z et al. 2020	PRJNA421367	SAMN11493734	62.6	150bp paired end	18.8	99.56%	41.048		C	T	T	AG		0.0123697	TRUE	FALSE	FALSE	TRUE
SRR9008187_ric-109-Bol-littleb	Argentina	-36.1875	-61.1229	S.richteri		Male	Sb	Yan Z et al. 2020	PRJNA421367	SAMN11493770	51.1	150bp paired end	10.4	99.58%	22.7074		C	T	T	TC		0.0130123	TRUE	FALSE	FALSE	TRUE
SRR9008188_ric-116-Bol-littleb	Argentina	-36.1875	-61.1229	S.richteri		Male	Sb	Yan Z et al. 2020	PRJNA421367	SAMN11493765	56.1	150bp paired end	11.6	99.53%	25.3275		C	T	T	TC		0.0131944	TRUE	FALSE	FALSE	TRUE
SRR9008189_ric-105-Bol-littleb	Argentina	-36.1875	-61.1229	S.richteri		Male	Sb	Yan Z et al. 2020	PRJNA421367	SAMN11493766	63.3	150bp paired end	12.8	99.61%	27.9476		C	T	T	TC		0.0119521	TRUE	TRUE	FALSE	TRUE
SRR9008190_ric-120-Bol-littleb	Argentina	-36.1875	-61.1229	S.richteri		Male	Sb	Yan Z et al. 2020	PRJNA421367	SAMN11493767	54.7	150bp paired end	11	99.62%	24.0175		C	T	T	TC		0.012766	TRUE	FALSE	FALSE	TRUE
SRR9008191_ric-100-Bol-littleb	Argentina	-36.1875	-61.1229	S.richteri		Male	Sb	Yan Z et al. 2020	PRJNA421367	SAMN11493768	55.3	150bp paired end	11.1	99.58%	24.2358		C	T	T	TC		0.0125946	TRUE	FALSE	FALSE	TRUE
SRR9008192_ric-106-Bol-littleb	Argentina	-36.1875	-61.1229	S.richteri		Male	Sb	Yan Z et al. 2020	PRJNA421367	SAMN11493761	57.9	150bp paired end	11.7	99.19%	25.5459		C	T	T	TC		0.0126803	TRUE	FALSE	FALSE	TRUE
SRR9008193_ric-102-Bol-littleb	Argentina	-36.1875	-61.1229	S.richteri		Male	Sb	Yan Z et al. 2020	PRJNA421367	SAMN11493762	51.8	150bp paired end	10.5	99.56%	22.9258		C	T	T	TC		0.0123805	TRUE	FALSE	FALSE	TRUE
SRR9008194_ric-101-Bol-littleb	Argentina	-36.1875	-61.1229	S.richteri		Male	Sb	Yan Z et al. 2020	PRJNA421367	SAMN11493763	55.4	150bp paired end	11.2	99.57%	24.4541		C	T	T	TC		0.0123269	TRUE	FALSE	FALSE	TRUE
SRR9008195_ric-103-Bol-littleb	Argentina	-36.1875	-61.1229	S.richteri		Male	Sb	Yan Z et al. 2020	PRJNA421367	SAMN11493764	50.9	150bp paired end	10.3	99.61%	22.4891		C	T	T	TC		0.0131623	TRUE	FALSE	FALSE	TRUE
SRR9008196_inv-164-For-bigB	Argentina	-26.1023	-58.1621	S.invicta		Male	SB	Yan Z et al. 2020	PRJNA421367	SAMN11493821	70.8	150bp paired end	21.1	99.83%	46.0699		T	C	C	TC		0.000449809	TRUE	FALSE	FALSE	FALSE
SRR9008197_ric-96-Ros-bigB	Argentina	-32.8748	-60.706	S.richteri		Male	SB	Yan Z et al. 2020	PRJNA421367	SAMN11493876	77.4	150bp paired end	23	99.79%	50.2183		T	C	C	TC		0.000578326	TRUE	FALSE	TRUE	TRUE
SRR9008198_ric-97-Ros-bigB	Argentina	-32.8748	-60.706	S.richteri		Male	SB	Yan Z et al. 2020	PRJNA421367	SAMN11493875	72.8	150bp paired end	21.7	99.81%	47.3799		T	C	C	TC		0.000631874	TRUE	FALSE	FALSE	TRUE
SRR9008199_ric-98-Ros-bigB	Argentina	-32.8748	-60.706	S.richteri		Male	SB	Yan Z et al. 2020	PRJNA421367	SAMN11493878	75.1	150bp paired end	22.2	99.78%	48.4716		T	C	C	TC		0.00191704	TRUE	FALSE	FALSE	TRUE
SRR9008200_ric-88-Ros-bigB	Argentina	-32.8748	-60.706	S.richteri		Male	SB	Yan Z et al. 2020	PRJNA421367	SAMN11493877	83.8	150bp paired end	25.1	99.79%	54.8035		T	C	C	TC		0.000953166	TRUE	TRUE	FALSE	TRUE
SRR9008201_ric-94-Ros-bigB	Argentina	-32.8748	-60.706	S.richteri		Male	SB	Yan Z et al. 2020	PRJNA421367	SAMN11493872	73.1	150bp paired end	21.9	99.76%	47.8166		T	A	C	TC		0.000760391	TRUE	FALSE	FALSE	TRUE
SRR9008202_ric-92-Bol-bigB	Argentina	-36.1875	-61.1229	S.richteri		Male	SB	Yan Z et al. 2020	PRJNA421367	SAMN11493871	46.2	150bp paired end	9.6	99.73%	20.9607		T	C	C	TC		0.00194917	TRUE	FALSE	FALSE	TRUE
SRR9008203_ric-82-Ros-bigB	Argentina	-32.8748	-60.706	S.richteri		Male	SB	Yan Z et al. 2020	PRJNA421367	SAMN11493874	73.1	150bp paired end	21.9	99.47%	47.8166		T	C	C	TC		0.000771101	TRUE	FALSE	FALSE	TRUE
SRR9008204_ric-93-Ros-bigB	Argentina	-32.8748	-60.706	S.richteri		Male	SB	Yan Z et al. 2020	PRJNA421367	SAMN11493873	79.3	150bp paired end	23.8	99.76%	51.9651		T	C	C	TC		0.000963876	TRUE	FALSE	FALSE	TRUE
SRR9008205_inv-202-Cor-bigB	Argentina	-27.4167	-58.8308	S.invicta		Male	SB	Yan Z et al. 2020	PRJNA421367	SAMN11493820	65.4	150bp paired end	19.6	99.75%	42.7948		T	C	C	TC		0.00039626	TRUE	FALSE	FALSE	TRUE
SRR9008206_inv-208-Cor-bigB	Argentina	-27.4167	-58.8308	S.invicta		Male	SB	Yan Z et al. 2020	PRJNA421367	SAMN11493819	74	150bp paired end	22.2	99.77%	48.4716		T	C	C	TC		0.00132801	TRUE	FALSE	FALSE	FALSE
SRR9008207_ric-83-Ros-bigB	Argentina	-32.8748	-60.706	S.richteri		Male	SB	Yan Z et al. 2020	PRJNA421367	SAMN11493880	68.7	150bp paired end	20.7	99.71%	45.1965		T	C	C	TC		0.000706842	TRUE	FALSE	FALSE	TRUE
SRR9008208_ric-84-Ros-bigB	Argentina	-32.8748	-60.706	S.richteri		Male	SB	Yan Z et al. 2020	PRJNA421367	SAMN11493879	65.1	150bp paired end	19.7	99.83%	43.0131		T	C	C	TC		0.00100672	TRUE	FALSE	FALSE	TRUE
SRR9008209_xAdR-136-Pos-bigB	Argentina	-27.2979	-55.8904	AdRX		Male	SB	Yan Z et al. 2020	PRJNA421367	SAMN11493861	34.6	150bp paired end	7	99.68%	15.2838		T	C	C	TC		0.00859992	FALSE	FALSE	FALSE	FALSE
SRR9008210_meg-132-BZ-bigB	Brazil	-25.2903	-49.2629	S.megergates		Male	SB	Yan Z et al. 2020	PRJNA421367	SAMN11493862	60	150bp paired end	18	98.68%	39.3013		C	C	C	TC		0.00158504	FALSE	FALSE	FALSE	FALSE
SRR9008211_meg-126-BZ-bigB	Brazil	-25.2903	-49.2629	S.megergates		Male	SB	Yan Z et al. 2020	PRJNA421367	SAMN11493863	61.9	150bp paired end	18.6	98.91%	40.6114		C	C	C	TC		0.00177782	FALSE	FALSE	FALSE	FALSE
SRR9008212_meg-129-BZ-bigB	Brazil	-25.2903	-49.2629	S.megergates		Male	SB	Yan Z et al. 2020	PRJNA421367	SAMN11493864	62.4	150bp paired end	18.7	99.72%	40.8297		C	C	C	TC		0.00201343	FALSE	FALSE	FALSE	FALSE
SRR9008213_meg-131-BZ-bigB	Brazil	-25.2456	-51.4634	S.megergates		Male	SB	Yan Z et al. 2020	PRJNA421367	SAMN11493865	56.5	150bp paired end	16.9	96.94%	36.8996		C	C	C	TC		0.0015422	FALSE	FALSE	FALSE	FALSE
SRR9008214_meg-130-BZ-bigB	Brazil	-25.2456	-51.4634	S.megergates		Male	SB	Yan Z et al. 2020	PRJNA421367	SAMN11493866	64.1	150bp paired end	19.2	97.71%	41.9214		C	C	C	TC		0.00152078	FALSE	FALSE	TRUE	FALSE
SRR9008215_meg-128-BZ-bigB	Brazil	-25.4298	-49.5176	S.megergates		Male	SB	Yan Z et al. 2020	PRJNA421367	SAMN11493867	65.9	150bp paired end	19.8	99.73%	43.2314		C	C	C	TC		0.00197059	FALSE	FALSE	FALSE	FALSE
SRR9008216_int-123-Car-bigB	Argentina	-32.8546	-68.8559	S. interrupta		Male	SB	Yan Z et al. 2020	PRJNA421367	SAMN11493868	45.9	150bp paired end	13.8	99.67%	30.131		C	C	C	TC		0.00232401	FALSE	FALSE	FALSE	FALSE
SRR9008217_int-122-Car-bigB	Argentina	-32.8546	-68.8559	S. interrupta		Male	SB	Yan Z et al. 2020	PRJNA421367	SAMN11493869	66.6	150bp paired end	20	99.62%	43.6681		C	C	C	TC		0.00199201	FALSE	FALSE	TRUE	FALSE
SRR9008218_ric-99-Bol-bigB	Argentina	-36.1875	-61.1229	S.richteri		Male	SB	Yan Z et al. 2020	PRJNA421367	SAMN11493870	54.9	150bp paired end	11.1	99.73%	24.2358		T	C	C	TC		0.00139227	TRUE	TRUE	FALSE	TRUE
SRR9008219_inv-159-For-bigB	Argentina	-26.1023	-58.1621	S.invicta		Male	SB	Yan Z et al. 2020	PRJNA421367	SAMN11493829	69.7	150bp paired end	20.9	99.81%	45.6332		T	C	C	TC		0.000449809	TRUE	FALSE	FALSE	TRUE
SRR9008220_inv-157-For-bigB	Argentina	-26.1023	-58.1621	S.invicta		Male	SB	Yan Z et al. 2020	PRJNA421367	SAMN11493830	68.3	150bp paired end	20.5	99.81%	44.7598		T	C	C	TC		0.000353421	TRUE	FALSE	FALSE	FALSE
SRR9008221_ric-108-Bol-littleb	Argentina	-36.1875	-61.1229	S.richteri		Male	Sb	Yan Z et al. 2020	PRJNA421367	SAMN11493769	59.7	150bp paired end	12.1	99.60%	26.4192		C	T	T	TC		0.0123162	TRUE	FALSE	FALSE	TRUE
SRR9008222_inv-189-For-littleb	Argentina	-26.1263	-58.1691	S.invicta		Male	Sb	Yan Z et al. 2020	PRJNA421367	SAMN11493749	45.9	150bp paired end	9.3	99.30%	20.3057		C	T	T	AG		0.0179174	TRUE	FALSE	FALSE	FALSE
SRR9008223_inv-188-For-littleb	Argentina	-26.1263	-58.1691	S.invicta		Male	Sb	Yan Z et al. 2020	PRJNA421367	SAMN11493750	44.3	150bp paired end	9	99.72%	19.6507		C	T	T	AG		0.0190633	TRUE	FALSE	FALSE	FALSE
SRR9008224_inv-217-Cor-littleb	Argentina	-27.4167	-58.8308	S.invicta		Male	Sb	Yan Z et al. 2020	PRJNA421367	SAMN11493743	56.4	150bp paired end	11.4	99.63%	24.8908		C	T	T	AG		0.0136763	TRUE	FALSE	FALSE	TRUE
SRR9008225_inv-244-Cor-littleb	Argentina	-27.4167	-58.8308	S.invicta		Male	Sb	Yan Z et al. 2020	PRJNA421367	SAMN11493744	51.1	150bp paired end	10.3	99.75%	22.4891		C	T	T	AG		0.0129159	TRUE	FALSE	FALSE	TRUE
SRR9008226_inv-219-Cor-littleb	Argentina	-27.4167	-58.8308	S.invicta		Male	Sb	Yan Z et al. 2020	PRJNA421367	SAMN11493741	51.7	150bp paired end	10.4	99.75%	22.7074		C	T	T	AG		0.0138905	TRUE	FALSE	FALSE	TRUE
SRR9008227_inv-241-Cor-littleb	Argentina	-27.4167	-58.8308	S.invicta		Male	Sb	Yan Z et al. 2020	PRJNA421367	SAMN11493742	56.6	150bp paired end	11.4	99.64%	24.8908		C	T	T	AG		0.0145331	TRUE	FALSE	FALSE	TRUE
SRR9008228_inv-199-Cor-littleb	Argentina	-27.4167	-58.8308	S.invicta		Male	Sb	Yan Z et al. 2020	PRJNA421367	SAMN11493747	70.7	150bp paired end	21.2	99.84%	46.2882		C	T	T	AG		0.0115451	TRUE	TRUE	FALSE	TRUE
SRR9008229_inv-183-For-littleb	Argentina	-26.1263	-58.1691	S.invicta		Male	Sb	Yan Z et al. 2020	PRJNA421367	SAMN11493748	54.5	150bp paired end	11	97.69%	24.0175		C	T	T	AG		0.0132372	TRUE	FALSE	FALSE	TRUE
SRR9008230_inv-198-Cor-littleb	Argentina	-27.4167	-58.8308	S.invicta		Male	Sb	Yan Z et al. 2020	PRJNA421367	SAMN11493745	54.2	150bp paired end	16.3	99.85%	35.5895		C	T	T	AG		0.0119949	TRUE	FALSE	FALSE	TRUE
SRR9008231_inv-215-Cor-littleb	Argentina	-27.4167	-58.8308	S.invicta		Male	Sb	Yan Z et al. 2020	PRJNA421367	SAMN11493746	65.2	150bp paired end	19.6	99.77%	42.7948		C	T	T	AG		0.0116094	TRUE	TRUE	FALSE	TRUE
SRR9008232_xAdR-134-Bra-bigB	Argentina	-27.2546	-58.2402	AdRX		Male	SB	Yan Z et al. 2020	PRJNA421367	SAMN11493860	48	150bp paired end	14.4	99.81%	31.441		T	C	C	TC		0.00259176	FALSE	FALSE	TRUE	FALSE
SRR9008233_inv-190-Vil-bigB	Argentina	-31.8404	-59.0291	S.invicta		Male	SB	Yan Z et al. 2020	PRJNA421367	SAMN11493859	59.3	150bp paired end	17.8	99.74%	38.8646		T	C	C	TC		0.00041768	TRUE	FALSE	FALSE	FALSE
SRR9008234_inv-206-Ver-bigB	Argentina	-29.3615	-60.1938	S.invicta		Male	SB	Yan Z et al. 2020	PRJNA421367	SAMN11493858	55.2	150bp paired end	11.1	99.71%	24.2358		T	C	C	TC		0.00151007	TRUE	FALSE	FALSE	FALSE
SRR9008235_inv-184-For-bigB	Argentina	-26.1023	-58.1621	S.invicta		Male	SB	Yan Z et al. 2020	PRJNA421367	SAMN11493857	46	150bp paired end	9.3	98.99%	20.3057		T	C	C	TC		0.00248466	TRUE	FALSE	FALSE	TRUE
SRR9008236_inv-165-For-bigB	Argentina	-26.1023	-58.1621	S.invicta		Male	SB	Yan Z et al. 2020	PRJNA421367	SAMN11493856	71.5	150bp paired end	14.5	99.83%	31.6594		T	C	C	TC		0.000642584	TRUE	FALSE	FALSE	TRUE
SRR9008237_inv-186-For-bigB	Argentina	-26.1023	-58.1621	S.invicta		Male	SB	Yan Z et al. 2020	PRJNA421367	SAMN11493855	100.7	150bp paired end	20.3	99.42%	44.3231		T	C	C	TC		0.000781811	TRUE	FALSE	FALSE	FALSE
SRR9008238_inv-185-For-bigB	Argentina	-26.1023	-58.1621	S.invicta		Male	SB	Yan Z et al. 2020	PRJNA421367	SAMN11493854	50.1	150bp paired end	10.1	97.43%	22.0524		T	C	C	TC		0.00302015	TRUE	FALSE	FALSE	FALSE
SRR9008239_inv-187-For-bigB	Argentina	-26.1023	-58.1621	S.invicta		Male	SB	Yan Z et al. 2020	PRJNA421367	SAMN11493853	79.9	150bp paired end	16.1	98.37%	35.1528		T	C	C	TC		0.000910327	TRUE	FALSE	FALSE	TRUE
SRR9008240_inv-239-Cor-bigB	Argentina	-27.4167	-58.8308	S.invicta		Male	SB	Yan Z et al. 2020	PRJNA421367	SAMN11493852	48.2	150bp paired end	9.7	99.80%	21.179		T	C	C	TC		0.00312724	TRUE	FALSE	FALSE	FALSE
SRR9008241_inv-245-Cor-bigB	Argentina	-27.4167	-58.8308	S.invicta		Male	SB	Yan Z et al. 2020	PRJNA421367	SAMN11493851	51.1	150bp paired end	10.3	99.45%	22.4891		T	C	C	TC		0.00240969	TRUE	FALSE	FALSE	FALSE
SRR9008242_inv-224-Bra-littleb	Brazil	-29.6243	-51.7658	S.invicta		Male	Sb	Yan Z et al. 2020	PRJNA421367	SAMN11493736	60.3	150bp paired end	18.1	99.84%	39.5197		C	T	T	AG		0.0133765	TRUE	TRUE	FALSE	TRUE
SRR9008243_inv-192-Con-bigB	Argentina	-31.2385	-58.0412	S.invicta		Male	SB	Yan Z et al. 2020	PRJNA421367	SAMN11493800	59.2	150bp paired end	12	99.67%	26.2009		T	A	C	TC		0.000931747	TRUE	FALSE	FALSE	TRUE
SRR9008244_mac-151-Per-bigB	Argentina	-33.8292	-60.5802	S.macdonaghi		Male	SB	Yan Z et al. 2020	PRJNA421367	SAMN11493799	55.6	150bp paired end	11.2	99.57%	24.4541		T	C	C	TC		0.00100672	TRUE	FALSE	FALSE	FALSE
SRR9008245_mac-139-Gua-bigB	Argentina	-33.0951	-59.3025	S.macdonaghi		Male	SB	Yan Z et al. 2020	PRJNA421367	SAMN11493798	66.6	150bp paired end	20	99.52%	43.6681		T	C	C	TC		0.000963876	TRUE	FALSE	FALSE	FALSE
SRR9008246_mac-141-Gua-bigB	Argentina	-33.0951	-59.3025	S.macdonaghi		Male	SB	Yan Z et al. 2020	PRJNA421367	SAMN11493797	59.5	150bp paired end	17.8	99.50%	38.8646		T	C	C	TC		0.00080323	TRUE	FALSE	FALSE	TRUE
SRR9008247_mac-142-Gua-bigB	Argentina	-33.0951	-59.3025	S.macdonaghi		Male	SB	Yan Z et al. 2020	PRJNA421367	SAMN11493796	56	150bp paired end	16.8	99.24%	36.6812		T	A	C	TC		0.000996005	TRUE	FALSE	FALSE	FALSE
SRR9008248_mac-138-Rin-bigB	Brazil	-28.2217	-52.7667	S.macdonaghi		Male	SB	Yan Z et al. 2020	PRJNA421367	SAMN11493795	61.2	150bp paired end	18.4	99.85%	40.1747		T	C	C	TC		0.000374841	TRUE	FALSE	FALSE	FALSE
SRR9008249_mac-144-Vil-bigB	Argentina	-31.8404	-59.0291	S.macdonaghi		Male	SB	Yan Z et al. 2020	PRJNA421367	SAMN11493794	61.8	150bp paired end	18.6	99.78%	40.6114		T	A	C	TC		0.000953166	TRUE	FALSE	FALSE	FALSE
SRR9008250_mac-137-Gua-bigB	Argentina	-33.0951	-59.3025	S.macdonaghi		Male	SB	Yan Z et al. 2020	PRJNA421367	SAMN11493793	66.8	150bp paired end	20	99.75%	43.6681		T	A	C	TC		0.000449809	TRUE	FALSE	FALSE	FALSE
SRR9008251_mac-148-Gua-bigB	Argentina	-33.0951	-59.3025	S.macdonaghi		Male	SB	Yan Z et al. 2020	PRJNA421367	SAMN11493792	61.6	150bp paired end	18.5	99.81%	40.393		T	A	C	TC		0.000963876	TRUE	FALSE	FALSE	FALSE
SRR9008252_mac-149-Gua-bigB	Argentina	-33.0951	-59.3025	S.macdonaghi		Male	SB	Yan Z et al. 2020	PRJNA421367	SAMN11493791	56.9	150bp paired end	17.1	99.80%	37.3362		T	A	C	TC		0.00114594	TRUE	FALSE	FALSE	FALSE
SRR9008253_inv-218-Cor-bigB	Argentina	-27.4167	-58.8308	S.invicta		Male	SB	Yan Z et al. 2020	PRJNA421367	SAMN11493849	71.3	150bp paired end	14.4	99.79%	31.441		T	C	C	TC		0.000503358	TRUE	FALSE	FALSE	FALSE
SRR9008254_inv-203-Cor-bigB	Argentina	-27.4167	-58.8308	S.invicta		Male	SB	Yan Z et al. 2020	PRJNA421367	SAMN11493850	33	150bp paired end	6.7	99.64%	14.6288		T	C	C	TC		0.0112131	TRUE	FALSE	FALSE	FALSE
SRR9008255_inv-155-Ped-bigB	Brazil	-16.556	-54.4682	S.invicta		Male	SB	Yan Z et al. 2020	PRJNA421367	SAMN11493843	42.8	150bp paired end	12.8	99.87%	27.9476		T	C	C	TC		0.00125304	TRUE	FALSE	FALSE	FALSE
SRR9008256_inv-154-Pon-bigB	Brazil	-15.2056	-59.3284	S.invicta		Male	SB	Yan Z et al. 2020	PRJNA421367	SAMN11493844	61.8	150bp paired end	18.5	99.60%	40.393		T	C	C	TC		0.00118878	TRUE	FALSE	FALSE	FALSE
SRR9008257_mac-147-Col-littleb	Argentina	-32.1792	-58.1252	S.macdonaghi		Male	Sb	Yan Z et al. 2020	PRJNA421367	SAMN11493731	63.5	150bp paired end	19.1	99.76%	41.7031		T	A	C	TC		0.0108597	TRUE	FALSE	FALSE	TRUE
SRR9008258_inv-194-LaP-bigB	Argentina	-30.6969	-59.6487	S.invicta		Male	SB	Yan Z et al. 2020	PRJNA421367	SAMN11493842	53.8	150bp paired end	10.9	99.80%	23.7991		T	C	C	TC		0.000685423	TRUE	FALSE	FALSE	FALSE
SRR9008259_inv-204-Cor-bigB	Argentina	-27.4167	-58.8308	S.invicta		Male	SB	Yan Z et al. 2020	PRJNA421367	SAMN11493847	50.3	150bp paired end	10.2	99.78%	22.2707		T	C	C	TC		0.0017564	TRUE	FALSE	FALSE	TRUE
SRR9008260_inv-200-Cor-bigB	Argentina	-27.4167	-58.8308	S.invicta		Male	SB	Yan Z et al. 2020	PRJNA421367	SAMN11493848	35.5	150bp paired end	7.2	99.79%	15.7205		T	C	C	TC		0.00775385	TRUE	FALSE	FALSE	FALSE
SRR9008261_inv-230-Sao-bigB	Brazil	-19.3619	-54.5941	S.invicta		Male	SB	Yan Z et al. 2020	PRJNA421367	SAMN11493845	60.7	150bp paired end	18.2	99.88%	39.738		T	C	C	TC		0.00133872	TRUE	TRUE	FALSE	FALSE
SRR9008262_inv-195-Cor-bigB	Argentina	-27.4167	-58.8308	S.invicta		Male	SB	Yan Z et al. 2020	PRJNA421367	SAMN11493846	45.3	150bp paired end	9.1	99.63%	19.869		T	C	C	TC		0.00248466	TRUE	FALSE	FALSE	FALSE
SRR9008263_inv-180-For-bigB	Argentina	-26.1023	-58.1621	S.invicta		Male	SB	Yan Z et al. 2020	PRJNA421367	SAMN11493823	71.7	150bp paired end	21.5	99.80%	46.9432		T	C	C	TC		0.000342711	TRUE	TRUE	FALSE	FALSE
SRR9008264_inv-162-For-bigB	Argentina	-26.1023	-58.1621	S.invicta		Male	SB	Yan Z et al. 2020	PRJNA421367	SAMN11493824	65.3	150bp paired end	19.6	99.80%	42.7948		T	C	C	TC		0.000428389	TRUE	FALSE	FALSE	FALSE
SRR9008265_inv-243-Cor-bigB	Argentina	-27.4167	-58.8308	S.invicta		Male	SB	Yan Z et al. 2020	PRJNA421367	SAMN11493809	72.3	150bp paired end	21.7	98.70%	47.3799		T	C	C	TC		0.00041768	TRUE	FALSE	FALSE	FALSE
SRR9008266_inv-221-Cor-bigB	Argentina	-27.4167	-58.8308	S.invicta		Male	SB	Yan Z et al. 2020	PRJNA421367	SAMN11493810	72.2	150bp paired end	21.7	99.80%	47.3799		T	C	C	TC		0.000449809	TRUE	FALSE	FALSE	FALSE
SRR9008267_inv-181-For-bigB	Argentina	-26.1023	-58.1621	S.invicta		Male	SB	Yan Z et al. 2020	PRJNA421367	SAMN11493822	69.4	150bp paired end	20.8	99.84%	45.4148		T	C	C	TC		0.000203485	TRUE	FALSE	FALSE	TRUE
SRR9008268_inv-191-Con-bigB	Argentina	-31.2385	-58.0412	S.invicta		Male	SB	Yan Z et al. 2020	PRJNA421367	SAMN11493801	51.3	150bp paired end	10.4	99.40%	22.7074		T	C	C	TC		0.00126375	TRUE	FALSE	FALSE	FALSE
SRR9008269_inv-214-Cor-bigB	Argentina	-27.4167	-58.8308	S.invicta		Male	SB	Yan Z et al. 2020	PRJNA421367	SAMN11493802	64.4	150bp paired end	19.3	99.86%	42.1397		T	C	C	TC		0.000514067	TRUE	FALSE	FALSE	FALSE
SRR9008270_inv-213-Cor-bigB	Argentina	-27.4167	-58.8308	S.invicta		Male	SB	Yan Z et al. 2020	PRJNA421367	SAMN11493803	69.8	150bp paired end	20.9	99.84%	45.6332		T	C	C	TC		0.000556906	TRUE	FALSE	FALSE	FALSE
SRR9008271_inv-209-Cor-bigB	Argentina	-27.4167	-58.8308	S.invicta		Male	SB	Yan Z et al. 2020	PRJNA421367	SAMN11493804	76.5	150bp paired end	23	99.78%	50.2183		T	C	C	TC		0.000428389	TRUE	FALSE	FALSE	FALSE
SRR9008272_inv-207-Cor-bigB	Argentina	-27.4167	-58.8308	S.invicta		Male	SB	Yan Z et al. 2020	PRJNA421367	SAMN11493805	65.8	150bp paired end	19.8	99.80%	43.2314		T	C	C	TC		0.000374841	TRUE	FALSE	FALSE	FALSE
SRR9008273_inv-197-Cor-bigB	Argentina	-27.4167	-58.8308	S.invicta		Male	SB	Yan Z et al. 2020	PRJNA421367	SAMN11493806	73.2	150bp paired end	21.9	99.25%	47.8166		T	C	C	TC		0.000278453	TRUE	FALSE	FALSE	FALSE
SRR9008274_inv-237-Cor-bigB	Argentina	-27.4167	-58.8308	S.invicta		Male	SB	Yan Z et al. 2020	PRJNA421367	SAMN11493807	66.7	150bp paired end	20	99.58%	43.6681		T	C	C	TC		0.00040697	TRUE	FALSE	FALSE	FALSE
SRR9008275_inv-223-Cor-bigB	Argentina	-27.4167	-58.8308	S.invicta		Male	SB	Yan Z et al. 2020	PRJNA421367	SAMN11493808	65.7	150bp paired end	19.7	99.83%	43.0131		T	C	C	TC		0.000182065	TRUE	FALSE	TRUE	FALSE
SS1-2-bigB-m-1	Brazil	-23.7956	-45.4147	S.saevissima	SS1	Male	SB	This study	PRJNA685290	SAMN17081338	16.8	150bp paired end	5	99.90%	10.917	SB	T	C	C	TC		0.00960663	TRUE	FALSE	FALSE	TRUE
Toc5-1-bigB-m-majorityallele	Brazil	-12.5674	-49.0521	S.saevissima	Toc5	Workers	SB	This study	PRJNA685290	SAMN17081339	21.6	150bp paired end	6.5	99.82%	14.1921	SB	C	C	C	TC		0.00510854	TRUE	FALSE	FALSE	TRUE
U102-3-bigB-p	Uruguay	-34.3605	-55.2226	S.macdonaghi	U102	Male	SB	This study	PRJNA685290	SAMN17081340	9.6	150bp paired end	2.9	99.97%	6.33188	SB and Sb	T	C	T	TC		0.0787808	FALSE	FALSE	FALSE	FALSE
U103-2-bigB-p	Uruguay	-34.3609	-55.2227	S.macdonaghi	U103	Male	SB	This study	PRJNA685290	SAMN17081341	11.3	150bp paired end	3.4	99.98%	7.42358	SB and Sb	T	A	C	TC		0.0347745	TRUE	FALSE	FALSE	TRUE
U13-1-littleb-p	Uruguay	-33.9814	-58.2854	S.richteri	U13	Male	Sb	This study	PRJNA685290	SAMN17081342	20.8	150bp paired end	6.3	99.94%	13.7555	SB and Sb	C	T	T	AG		0.0514067	FALSE	TRUE	FALSE	FALSE
U14-1-littleb-p	Uruguay	-33.9814	-58.2853	S.macdonaghi	U14	Male	Sb	This study	PRJNA685290	SAMN17081343	19.8	150bp paired end	5.9	99.82%	12.8821	SB and Sb	C	T	T	TC		0.0360168	TRUE	TRUE	FALSE	FALSE
U14-12-bigB-p	Uruguay	-33.9814	-58.2853	S.macdonaghi	U14	Male	SB	This study	PRJNA685290	SAMN17081344	12.4	150bp paired end	3.7	99.80%	8.0786	SB and Sb	T	C	T	TC		0.031583	TRUE	FALSE	FALSE	FALSE
U44-1-littleb-p	Uruguay	-30.2116	-57.6141	S.invicta	U44	Male	Sb	This study	PRJNA685290	SAMN17081345	10.4	150bp paired end	3.1	99.96%	6.76856	SB and Sb	C	.	T	AG		0.123719	FALSE	FALSE	FALSE	FALSE
U44-2-bigB-p	Uruguay	-30.2116	-57.6141	S.invicta	U44	Male	SB	This study	PRJNA685290	SAMN17081346	15	150bp paired end	4.5	99.96%	9.82533	SB and Sb	T	C	C	TC		0.0107419	TRUE	TRUE	FALSE	FALSE
U46-17-bigB-m	Uruguay	-30.2724	-57.5859	S.invicta	U46	Male	SB	This study	PRJNA685290	SAMN17081347	11.5	150bp paired end	3.5	99.97%	7.64192	SB	T	C	C	TC		0.0314545	TRUE	FALSE	FALSE	FALSE
U57-1-littleb-p	Uruguay	-30.4279	-56.5052	S.invicta	U57	Male	Sb	This study	PRJNA685290	SAMN17081348	9.1	150bp paired end	2.7	99.97%	5.8952	SB and Sb	C	T	T	AG		0.104431	FALSE	FALSE	FALSE	FALSE
U57-10-bigB-p	Uruguay	-30.4279	-56.5052	S.invicta	U57	Male	SB	This study	PRJNA685290	SAMN17081349	10.7	150bp paired end	3.2	99.97%	6.9869	SB and Sb	T	C	C	TC		0.0424748	TRUE	FALSE	FALSE	FALSE
U93-2-littleb-p	Uruguay	-33.227	-54.3967	S.richteri	U93	Male	Sb	This study	PRJNA685290	SAMN17081350	10.5	150bp paired end	3.2	99.96%	6.9869	SB and Sb	C	T	T	AG		0.101828	FALSE	TRUE	FALSE	FALSE
U94-1-littleb-p	Uruguay	-33.2264	-54.3963	S.richteri	U94	Male	Sb	This study	PRJNA685290	SAMN17081351	13.8	150bp paired end	4.1	99.93%	8.95197	SB and Sb	C	T	T	AG		0.0590963	FALSE	TRUE	FALSE	FALSE
U95-1-littleb-p	Uruguay	-33.227	-54.3967	S.richteri	U95	Male	Sb	This study	PRJNA685290	SAMN17081352	10.1	150bp paired end	3	99.96%	6.55022	SB and Sb	C	T	T	AG		0.0872415	FALSE	FALSE	FALSE	FALSE
USP3-1-bigB-m-1	Brazil	-23.5614	-46.7308	S.saevissima	USP3	Male	SB	This study	PRJNA685290	SAMN17081353	16.8	150bp paired end	5.1	99.94%	11.1354	SB	T	C	C	TC		0.0386728	TRUE	TRUE	FALSE	TRUE
AR171-7-littleb-p	Argentina	-32.7122	-61.9122	Solenopsis sp.	AR171	Male	Sb	This study	PRJNA685290	SAMN17822027	17.3	150bp paired end	5.2	0.9995	11.3537	SB and Sb	.	C	.	.	Not used because of low coverage	NA	NA	NA	NA	NA
AR54-1-bigB-m	Argentina	-33.4937	-58.887	Solenopsis sp.	AR54	Male	SB	This study	PRJNA685290	SAMN17822028	2.8	150bp paired end	0.8	0.9996	1.74672	SB	T	.	.	.	Not used because of low coverage	NA	NA	NA	NA	NA
AR209-1-bigB-m	Argentina	-31.5511	-61.5332	Solenopsis sp.	AR209	Male	SB	This study	PRJNA685290	SAMN17822029	2.8	150bp paired end	0.8	0.9995	1.74672	SB	T	.	C	TC	Not used because of low coverage	NA	NA	NA	NA	NA
AR171-6-littleb	Argentina	-32.7122	-61.9122	Solenopsis sp.	AR171	Male	Sb	This study	PRJNA685290	SAMN17822030	3.2	150bp paired end	1	0.9994	2.18341	SB and Sb	C	.	.	.	Not used because of low coverage	NA	NA	NA	NA	NA
AR136-1-bigB-m	Argentina	-26.8023	-60.4533	Solenopsis sp.	AR136	Male	SB	This study	PRJNA685290	SAMN17822031	3.2	150bp paired end	1	0.9996	2.18341	SB	T	.	C	.	Not used because of low coverage	NA	NA	NA	NA	NA
AR65-1-bigB-m	Argentina	-30.7428	-59.5962	Solenopsis sp.	AR65	Male	SB	This study	PRJNA685290	SAMN17822032	5.3	150bp paired end	1.6	0.9996	3.49345	SB	.	.	.	.	Not used because of low coverage	NA	NA	NA	NA	NA
AR23-1-bigB-m	Argentina	-31.567	-64.332	Solenopsis sp.	AR23	Male	SB	This study	PRJNA685290	SAMN17822033	4.8	150bp paired end	1.5	0.9994	3.27511	SB	.	C	.	.	Not used because of low coverage	NA	NA	NA	NA	NA
AR95-1-bigB-m	Argentina	-27.4498	-58.7573	Solenopsis sp.	AR95	Male	SB	This study	PRJNA685290	SAMN17822034	11.3	150bp paired end	3.4	0.9997	7.42358	SB	.	C	.	.	Not used because of low coverage	NA	NA	NA	NA	NA
SRR7028253_HE-117-bigB-m	Argentina	-26.2983	-58.1895	S.invicta		Male	SB	Privman et al 2018	PRJNA450756	SAMN08947056	10.1	101bp paired end	2	99.97%	4.36681		T	C	C	TC	Not used because of low coverage	NA	NA	NA	NA	NA
AR7-1	Argentina	-31.6534	-64.4384	Solenopsis sp.	AR7	Male		This study	PRJNA685290	SAMN17822035	19	150bp paired end	5.7	0.9973	12.4454	SB and Sb	C	T	T	AG	Not used because of being likely diploid	NA	NA	NA	NA	NA
CGIn9-1	Brazil	-20.6463	-54.6435	S.invicta	CGIn9	Male		This study	PRJNA685290	SAMN17822036	14.9	150bp paired end	4.5	0.999	9.82533	SB and Sb	T	T	T	AG	Not used because of being likely diploid	NA	NA	NA	NA	NA
Mir8-6	Brazil	-20.1094	-56.6514	S.invicta	Mir8	Male		This study	PRJNA685290	SAMN17822037	22	150bp paired end	6.6	0.9997	14.4105	SB and Sb	C	T	.	.	Not used because of being likely diploid	NA	NA	NA	NA	NA
Mir9-2	Brazil	-20.1094	-56.6514	S.invicta	Mir9	Male		This study	PRJNA685290	SAMN17822038	14.7	150bp paired end	4.4	0.9997	9.60699	SB and Sb	C	T	T	AG	Not used because of being likely diploid	NA	NA	NA	NA	NA
AR118-10	Argentina	-27.7455	-55.8936	S.invicta	AR118	Male		This study	PRJNA685290	SAMN17822039	15.4	150bp paired end	4.6	0.9997	10.0437	SB	T	C	C	TC	Not used because of being likely diploid	NA	NA	NA	NA	NA
CaGr1A-1	Brazil	-20.6463	-54.6435	S.invicta	CaGr1A	Male		This study	PRJNA685290	SAMN17822040	11	150bp paired end	3.3	0.9997	7.20524	SB	T	C	C	TC	Not used because of being likely diploid	NA	NA	NA	NA	NA
U52-1	Uruguay	-30.2718	-57.5865	Solenopsis sp.	U52	Male		This study	PRJNA685290	SAMN17822041	25.5	150bp paired end	7.7	0.9996	16.8122	SB	T	C	C	TC	Not used because of being likely diploid	NA	NA	NA	NA	NA
AdR11-2	Brazil	-30.088	-51.728	Solenopsis sp.	AdR11	Male		This study	PRJNA685290	SAMN17822042	12.6	150bp paired end	3.8	0.9984	8.29694	SB	T	(C/T)	(C/T)	(TC/AG)	Not used because of being likely diploid	NA	NA	NA	NA	NA
CGIn1-1	Brazil	-20.6463	-54.6435	S.invicta	CGIn1	Male		This study	PRJNA685290	SAMN17822043	25.5	150bp paired end	7.7	0.9997	16.8122	SB and Sb	T	C	(C/T)	(TC/AG)	Not used because of being likely diploid	NA	NA	NA	NA	NA
