# Supplementary material for: Recurring adaptive introgression of a supergene variant that determines social organization
Source: Nat Commun. 2022 Mar 11;13:1180. doi: 10.1038/s41467-022-28806-7 (PMC8917144; doi:10.1038/s41467-022-28806-7)
Supplement: Supplementary file 5 — Supplementary Data 2 [file 41467_2022_28806_MOESM5_ESM.xlsx]

## Sheet: genes.models.overview.tsv
BUSCO_gene_ID_Hymenoptera_ODB10	Model_Coding_AIC	Model_Noncoding_AIC	SNP_number_Average	Phylogenetic_analysis_status	Genomic_region	Scaffold	Position_start	Position_end	BUSCO_profile_status	BUSCO_profile_score	BUSCO_length
0at7399	HKY+I	GTR+I	23.3586	converged	chr1-15	NW_011796848.1	1240684	1315784	Complete	15374	7898
10001at7399	HKY+I	GTR+I	17.5569	converged	chr1-15	NW_011800891.1	249368	251936	Complete	439.8	399
10019at7399	F81+I+G4	GTR+G4	22.414	converged	chr1-15	NW_011796550.1	60682	121844	Complete	650.9	408
10025at7399	HKY+I+G4	HKY+I	9.60058	converged	chr16r	NW_011794933.1B	925513	932518	Complete	663.5	367
10027at7399	GTR+I	HKY+I+G4	2.46647	converged	chr1-15	NW_011796951.1	3452031	3454898	Complete	840	435
10029at7399	HKY+I	GTR+I	0.588921	converged	chr1-15	NW_011797301.1	130487	133926	Complete	882.3	435
1004at7399	GTR+I+G4	GTR+I+G4	18.2157	converged	chr1-15	NW_011799271.1	1990149	2000248	Complete	2122.6	1312
10055at7399	GTR+I	GTR+G4	10.1895	converged	chr1-15	NW_011800495.1	17081	31587	Fragmented	261.8	147
10058at7399	GTR+I+G4	GTR+I+G4	10.6647	converged	chr1-15	NW_011798256.1	2661840	2664428	Complete	775.2	476
10068at7399	GTR+I	GTR+I	11.6414	converged	chr1-15	NW_011801858.1	1143855	1152275	Complete	847.1	521
10075at7399	GTR+I+G4	GTR+I	4.85131	converged	chr1-15	NW_011799873.1	373904	379279	Complete	965.7	438
10076at7399	GTR+I+G4	GTR+I	6.86006	converged	chr1-15	NW_011804688.1	2962639	2967453	Complete	847.2	415
1007at7399	GTR+I+G4	GTR+I+G4	14.5073	converged	chr16r	NW_011803760.1	1012270	1018688	Complete	1338.8	1058
10080at7399	GTR+I	HKY+I	5.37609	converged	chr1-15	NW_011795876.1	363240	365989	Complete	903.9	436
10089at7399	GTR+I+G4	GTR+G4	7.11079	converged	chr1-15	NW_011795702.1	56015	60091	Complete	443.5	771
10092at7399	GTR+I	GTR+I	8.72303	converged	chr1-15	NW_011798918.1	58409	62714	Complete	896.5	425
10094at7399	HKY+I	F81+I+G4	34.0496	converged	chr1-15	NW_011797929.1	942992	964213	Complete	730.7	389
10099at7399	GTR+G4	GTR+I	12.4198	converged	chr1-15	NW_011803501.1	145347	149897	Complete	770.6	415
10108at7399	GTR+I+G4	GTR+I	8.55685	converged	chr1-15	NW_011800883.1	1137100	1139736	Complete	936.5	464
1010at7399	HKY+I+G4	HKY+I	6.02624	converged	chr1-15	NW_011804032.1	344325	352288	Complete	2956.3	1561
10116at7399	GTR+I+G4	GTR+I	2.77259	converged	chr1-15	NW_011795876.1	1126408	1128886	Complete	768.1	391
10122at7399	GTR+I+G4	GTR+I+G4	2.60641	converged	chr1-15	NW_011804688.1	534744	538201	Complete	964.4	536
10127at7399	GTR+I+G4	GTR+G4	13.656	converged	chr1-15	NW_011803501.1	112336	116987	Complete	880.7	398
10128at7399	HKY+I	GTR+I	21.9388	converged	chr1-15	NW_011795876.1	1044140	1052027	Complete	869.2	402
10129at7399	GTR+I+G4	GTR+I	2.01458	converged	chr1-15	NW_011796839.1	1	4822	Fragmented	469.1	257
1012at7399	GTR+I+G4	GTR+G4	13.2595	converged	chr1-15	NW_011797124.1	49337	85481	Complete	2063.4	1471
10148at7399	F81+I+G4	GTR+G4	20.4052	converged	chr1-15	NW_011800496.1	1934979	1944476	Complete	860.9	494
10153at7399	F81+I+G4	GTR+I	16.5656	converged	chr1-15	NW_011797219.1	269125	275432	Complete	774.4	392
10155at7399	GTR+I+G4	GTR+I	9.19534	converged	chr1-15	NW_011799150.1	80886	83753	Complete	875.9	436
10159at7399	HKY+I+G4	GTR+I	6.69388	converged	chr1-15	NW_011799941.1	35183	37233	Complete	749.8	444
10161at7399	GTR+I+G4	GTR+I+G4	3.56851	converged	chr1-15	NW_011804688.1	3380966	3402300	Complete	788.9	482
1016at7399	GTR+I	HKY+I	3.56851	converged	chr1-15	NW_011800877.1	350677	389861	Complete	1946.6	1159
10170at7399	GTR+I	GTR+I	13.1166	converged	chr1-15	NW_011799577.1	280818	287663	Complete	738.3	404
10176at7399	GTR+I	GTR+I	7.79592	converged	chr1-15	NW_011798762.1	41273	47567	Complete	907.1	437
10177at7399	GTR+G4	HKY+I	75.4169	converged	chr16nr	NW_011795053.1	356389	378861	Complete	834.4	486
10181at7399	GTR+I	GTR+G4	53.3236	failed	chr1-15	NW_011800932.1	9784	35574	Complete	868.7	513
1018at7399	GTR+I	GTR+I	92.2332	converged	chr1-15	NW_011794959.1A	801454	838917	Complete	2298.6	1399
10191at7399	GTR+I+G4	GTR+I	4.90087	converged	chr1-15	NW_011796169.1	214891	217201	Complete	877.1	486
10198at7399	GTR+I+G4	GTR+I	4.90087	converged	chr1-15	NW_011795176.1	64	3795	Complete	631.1	535
10202at7399	HKY+I	GTR+I	8.34985	converged	chr1-15	NW_011798105.1	1449750	1455385	Complete	908.1	458
10217at7399	GTR+I	GTR+I	6.0379	converged	chr1-15	NW_011803501.1	2659354	2661623	Complete	789	389
10228at7399	GTR+I+G4	HKY+I+G4	4.85714	converged	chr1-15	NW_011796848.1	1087276	1091447	Complete	1286.9	941
10229at7399	GTR+I	GTR+I	6.14286	converged	chr1-15	NW_011795357.1	84881	87677	Complete	873.9	402
1022at7399	GTR+I+G4	F81+I+G4	75.7522	converged	chr1-15	NW_011804666.1	60057	86689	Complete	2587.1	1566
10230at7399	HKY+I	GTR+I	7.18367	converged	chr1-15	NW_011794293.1	153622	159890	Complete	964.6	442
10233at7399	HKY+I+G4	GTR+I	18.5685	converged	chr1-15	NW_011799840.1	1367781	1374325	Complete	957.5	438
10245at7399	F81+I+G4	GTR+G4	2.78717	converged	chr1-15	NW_011796987.1	39363	41433	Fragmented	528.5	264
10248at7399	GTR+I	GTR+I	10.3149	converged	chr1-15	NW_011800996.1	206811	212452	Complete	607.2	387
10249at7399	GTR+I+G4	GTR+I	4.02041	converged	chr1-15	NW_011796951.1	4416642	4420202	Complete	919.8	417
10259at7399	HKY+I	HKY+I	7.88921	converged	chr1-15	NW_011804162.1	219835	226254	Complete	811.4	619
10263at7399	HKY+G4	GTR+G4	9.71137	converged	chr1-15	NW_011800946.1	268055	274839	Fragmented	619.8	292
10265at7399	GTR+I+G4	HKY+I	6.11953	converged	chr1-15	NW_011800493.1	79907	83018	Complete	638.7	435
10266at7399	GTR+I+G4	HKY+I	8.01458	converged	chr1-15	NW_011794360.1	1907282	1908898	Complete	849.7	435
10267at7399	GTR+I	GTR+I	9.13994	converged	chr1-15	NW_011795469.1	47592	52388	Complete	822.9	471
10269at7399	GTR+I+G4	GTR+I	32.6764	failed	chr1-15	NW_011800877.1	219253	235199	Complete	740.4	355
10270at7399	GTR+I	GTR+G4	50.8192	converged	chr1-15	NW_011800375.1	459641	490311	Complete	890.8	466
10273at7399	GTR+I	GTR+I	2.72886	converged	chr1-15	NW_011794644.1	1	3193	Fragmented	703.7	401
10275at7399	GTR+I+G4	GTR+I+G4	6.06997	converged	chr1-15	NW_011800113.1	1518458	1523206	Complete	869.1	633
10281at7399	F81+I	GTR+G4	5.74344	converged	chr1-15	NW_011795398.1	1247809	1255087	Complete	851	419
10287at7399	GTR+I	GTR+I	9.74052	converged	chr1-15	NW_011799271.1	26468	35454	Complete	882.8	406
10290at7399	GTR+I	GTR+I	1.3207	converged	chr1-15	NW_011795104.1	57	5187	Complete	838.9	432
102at7399	HKY+I+G4	GTR+G4	26.9038	converged	chr1-15	NW_011797280.1C	1430064	1463256	Complete	5914.1	2980
10302at7399	F81	GTR+I	2.77551	converged	chr1-15	NW_011799900.1	558309	565811	Complete	589.7	406
10305at7399	GTR+I+G4	GTR+I	3.13703	converged	chr1-15	NW_011799658.1	81845	83639	Complete	777.9	438
10306at7399	HKY+I	GTR+I	5.58017	converged	chr1-15	NW_011800877.1	1048821	1055496	Complete	571.8	333
10311at7399	GTR+I	HKY+I	2.36152	converged	chr1-15	NW_011794293.1	111444	118331	Complete	715.7	419
10317at7399	GTR+I	GTR+I	6.03499	converged	chr1-15	NW_011796316.1	54132	58015	Complete	860.9	486
10319at7399	GTR+I+G4	GTR+G4	33.3324	converged	chr16r	NW_011794933.1B	3618952	3631036	Complete	539.5	453
10328at7399	HKY+I+G4	HKY+I	1.30029	converged	chr1-15	NW_011799134.1	1906	3390	Complete	914.2	409
10332at7399	GTR+I	GTR+G4	56.2187	converged	chr1-15	NW_011800097.1	206036	223481	Complete	701.4	343
10348at7399	GTR+I+G4	GTR+I	5.1312	converged	chr1-15	NW_011794293.1	126899	130910	Complete	965.9	552
1035at7399	HKY+G4	GTR+G4	14.3586	converged	chr1-15	NW_011797344.1	476092	498001	Complete	2059.5	1407
10364at7399	F81+I	GTR+I	3.79592	converged	chr1-15	NW_011796987.1	44039	47078	Complete	984	470
10368at7399	HKY+I	HKY+I	4.11953	converged	chr1-15	NW_011796951.1	1290831	1295244	Complete	960.3	464
10373at7399	GTR+I+G4	GTR+I	7.25948	converged	chr1-15	NW_011800496.1	1952257	1957098	Complete	800.6	521
10377at7399	HKY+I	GTR+G4	0.670554	converged	chr1-15	NW_011803501.1	2971836	2974064	Complete	857.3	401
10381at7399	GTR+I	GTR+I	44.3907	converged	chr1-15	NW_011797114.1	246579	261041	Complete	883	556
10395at7399	HKY+I	GTR+G4	20.6706	converged	chr1-15	NW_011794825.1	244302	250045	Fragmented	607.1	290
10399at7399	HKY+I+G4	HKY+I	8.6414	converged	chr1-15	NW_011795702.1	110450	112770	Complete	888.1	414
103at7399	GTR+I+G4	GTR+G4	42.1166	converged	chr1-15	NW_011800945.1	56679	82843	Complete	4005.7	2411
10402at7399	HKY+I	F81+I+G4	44.7668	converged	chr1-15	NW_011795819.1	1452917	1472299	Complete	807.4	358
10403at7399	GTR+I	HKY+I	43.9621	converged	chr1-15	NW_011796746.1	494399	509251	Complete	770.1	373
10405at7399	GTR+I+G4	GTR+I	10.4169	converged	chr1-15	NW_011799730.1	158881	163069	Complete	756.8	403
10406at7399	GTR+I	GTR+G4	12.2741	converged	chr1-15	NW_011797219.1	1585378	1594073	Complete	668.7	479
10407at7399	HKY+I	GTR+I	1.3586	converged	chr1-15	NW_011794913.1	204319	207979	Complete	961.3	480
10415at7399	HKY+I+G4	GTR+I	6.09329	converged	chr1-15	NW_011795276.1	2635020	2640364	Complete	947.4	537
10420at7399	GTR+I+G4	GTR+I	5.03207	converged	chr1-15	NW_011795378.1	175947	178192	Complete	738.7	393
10421at7399	GTR+I+G4	HKY+I	2.41399	converged	chr1-15	NW_011796012.1	137427	138878	Complete	690.6	394
10426at7399	GTR+I+G4	GTR+G4	2.62974	converged	chr1-15	NW_011799577.1	790847	793000	Fragmented	308	134
10430at7399	GTR+G4	GTR+G4	4.28863	converged	chr1-15	NW_011795276.1	3528942	3541864	Complete	880.4	448
10433at7399	GTR+I	GTR+G4	2.3207	converged	chr1-15	NW_011803825.1	6759	15814	Complete	690.6	596
10435at7399	HKY+I+G4	HKY+I+G4	4.41691	converged	chr1-15	NW_011798938.1	627353	632274	Complete	966.3	679
10456at7399	GTR+I	HKY+I	2.27697	converged	chr1-15	NW_011795276.1	3996378	3999435	Complete	903.7	446
1045at7399	HKY+I	GTR+I	7.80175	converged	chr1-15	NW_011800667.1B	62452	68715	Complete	2114.6	1271
10466at7399	HKY+I	GTR+I	19.0204	converged	chr1-15	NW_011804688.1	2572549	2586188	Complete	756.7	397
10475at7399	GTR+I	GTR+G4	10.0904	converged	chr1-15	NW_011803501.1	82106	87138	Complete	882.5	410
10477at7399	GTR+I	GTR+G4	12.5918	failed	chr1-15	NW_011800155.1	212273	228742	Complete	525.6	256
10480at7399	HKY+I+G4	GTR+I	4.03207	converged	chr1-15	NW_011801043.1	1375972	1380633	Complete	642.9	423
10481at7399	GTR+I+G4	GTR+I+G4	11.035	converged	chr1-15	NW_011800667.1A	564833	575132	Complete	599.2	473
1048at7399	HKY+I+G4	GTR+I	69.9009	converged	chr1-15	NW_011800883.1	862571	896319	Complete	2216.1	1062
10494at7399	GTR+I	GTR+G4	7.74927	failed	chr1-15	NW_011799592.1	439941	451063	Complete	919.4	436
10495at7399	GTR+I+G4	HKY+I	7.44898	converged	chr1-15	NW_011794959.1A	653963	656912	Complete	287.4	266
10497at7399	GTR+I+G4	F81+I+G4	8.07872	converged	chr1-15	NW_011799080.1	17022	22666	Complete	620.5	319
10498at7399	GTR+I+G4	GTR+I	5.40816	converged	chr1-15	NW_011796848.1	4075720	4092017	Complete	568.5	248
104at7399	GTR+I+G4	GTR+I	5.30612	converged	chr1-15	NW_011794360.1	1856102	1874813	Complete	4557.3	2428
10505at7399	GTR+I	GTR+I	6.1895	converged	chr1-15	NW_011800881.1	14873	19443	Complete	694.6	419
10515at7399	GTR+I+G4	HKY+G4	4.63848	converged	chr1-15	NW_011800493.1	110806	114592	Complete	1106.2	752
10519at7399	GTR+I+G4	HKY+I	1.207	converged	chr1-15	NW_011798938.1	651459	665206	Complete	789	419
10523at7399	GTR+I+G4	GTR+I	2.91837	converged	chr1-15	NW_011800877.1	744187	746184	Complete	911.6	454
1052at7399	GTR+I	GTR+G4	24.7843	converged	chr1-15	NW_011799730.1	89240	100249	Complete	1232.7	813
10530at7399	HKY+I+G4	GTR+I	8.40525	converged	chr1-15	NW_011801610.1	34413	39713	Complete	671.1	333
10535at7399	HKY+I	GTR+G4	27.4898	converged	chr1-15	NW_011798256.1	1973723	1988348	Complete	597.7	309
10537at7399	HKY+I+G4	HKY+I	6.15452	converged	chr1-15	NW_011800996.1	200079	205866	Complete	991.1	408
10555at7399	HKY+I+G4	HKY+I	12.7376	converged	chr1-15	NW_011798105.1	1853677	1856545	Complete	784.5	623
10559at7399	GTR+I+G4	GTR+G4	17.5219	converged	chr1-15	NW_011800054.1	102438	110046	Complete	917.5	642
10576at7399	GTR+I	HKY+I	4.32362	converged	chr1-15	NW_011804032.1	36963	42577	Complete	723.8	422
1057at7399	GTR+I+G4	GTR+I	5.207	converged	chr1-15	NW_011800888.1	2354345	2363299	Complete	961.9	1129
10583at7399	HKY+I	HKY+I	6.81924	converged	chr1-15	NW_011799840.1	215458	217625	Complete	803.4	378
10585at7399	GTR+I	GTR+G4	8.63848	converged	chr1-15	NW_011799943.1	478724	485130	Complete	826.6	436
10587at7399	GTR+I+G4	GTR+I	6.50437	converged	chr1-15	NW_011794668.1	478039	495808	Fragmented	496.5	219
10590at7399	GTR+I+G4	GTR+I	1.14286	converged	chr1-15	NW_011804671.1	142768	144057	Fragmented	339.6	178
10598at7399	GTR+I	GTR+G4	36.3819	converged	chr1-15	NW_011795380.1	38157	48228	Complete	788.1	396
10599at7399	HKY+I	GTR+I	4.17493	converged	chr1-15	NW_011800883.1	773086	778043	Complete	768.3	365
105at7399	GTR+I+G4	GTR+I+G4	82.2566	converged	chr1-15	NW_011799900.1	468322	508488	Complete	7159.3	3897
10600at7399	F81+I+G4	GTR+I	19.9708	converged	chr16nr	NW_011801243.1	34739	41051	Complete	818.6	413
10601at7399	GTR+G4	HKY+G4	22.3032	converged	chr1-15	NW_011796912.1	1	32455	Complete	200.5	371
10605at7399	GTR+I+G4	GTR+I	2.20117	converged	chr1-15	NW_011804464.1	711492	714844	Complete	840.6	412
10610at7399	GTR+I+G4	GTR+I+G4	15.7318	converged	chr1-15	NW_011796848.1	3349649	3355321	Complete	809.4	461
10620at7399	GTR+I	GTR+G4	6.207	converged	chr1-15	NW_011799271.1	1461930	1467136	Complete	970.5	728
10627at7399	HKY+I+G4	HKY+I+G4	6.35569	converged	chr1-15	NW_011795876.1	800637	802315	Complete	746.6	360
10633at7399	HKY+I+G4	GTR+I	23.3819	converged	chr1-15	NW_011800941.1	1329971	1336590	Complete	865.5	449
10639at7399	GTR+I+G4	GTR+I	9.51895	converged	chr1-15	NW_011798872.1	110328	112888	Complete	1057.2	509
10646at7399	F81+I+G4	GTR+I	2.12245	converged	chr1-15	NW_011797077.1	1371038	1381276	Complete	654.8	364
10649at7399	GTR+I+G4	HKY+G4	1.85714	converged	chr1-15	NW_011800496.1	2641683	2644037	Complete	532	322
10654at7399	GTR+I	GTR+I	63.0175	converged	chr16nr	NW_011801243.1	475429	490113	Complete	867.7	417
10668at7399	HKY+I+G4	GTR+I	1.67638	converged	chr1-15	NW_011799730.1	14453	15529	Fragmented	333.2	184
10673at7399	GTR+I+G4	GTR+I+G4	11.3382	converged	chr1-15	NW_011799943.1	473462	476511	Complete	630.8	401
10679at7399	HKY+I	GTR+G4	39.898	converged	chr1-15	NW_011796384.1	2253375	2271242	Complete	788.4	402
10683at7399	HKY+I	HKY+I	4.50437	converged	chr1-15	NW_011795996.1	194209	204067	Complete	234.6	376
10685at7399	HKY+I+G4	GTR+I	5.79592	converged	chr1-15	NW_011796316.1	457977	472911	Complete	734.7	812
10687at7399	GTR+I+G4	GTR+I	0.682216	converged	chr1-15	NW_011798140.1	18379	20257	Complete	812.9	381
10688at7399	GTR+I+G4	GTR+I	1.63265	converged	chr1-15	NW_011795469.1	143220	145224	Complete	807.7	370
10694at7399	GTR+I+G4	HKY+I	13.3149	converged	chr1-15	NW_011795469.1	67831	73198	Complete	861.5	419
10695at7399	GTR+I+G4	HKY+I	41.3499	converged	chr1-15	NW_011799840.1	491991	515347	Complete	864.2	421
10696at7399	GTR+I	GTR+I	12.309	converged	chr1-15	NW_011795876.1	314962	320283	Complete	957.1	487
10697at7399	GTR+I+G4	GTR+G4	3.1137	converged	chr1-15	NW_011798256.1	4117173	4120592	Complete	837.5	435
10703at7399	GTR+I+G4	GTR+I	2.03499	converged	chr1-15	NW_011800360.1A	4039822	4041852	Complete	559.2	384
10705at7399	F81+I	GTR+G4	86.5102	failed	chr1-15	NW_011795876.1	1068144	1108361	Complete	830.4	365
10708at7399	GTR+I+G4	GTR+I	4.47522	converged	chr1-15	NW_011795122.1	681	3580	Complete	853.4	418
10711at7399	HKY+I+G4	GTR+I	4.8688	converged	chr1-15	NW_011798105.1	1351732	1354311	Complete	907.8	444
10712at7399	HKY+I	GTR+G4	12.3236	converged	chr1-15	NW_011800360.1A	175330	183693	Complete	740.6	411
10714at7399	HKY+I	HKY+I	1.82799	converged	chr1-15	NW_011797488.1	170035	172779	Complete	570.4	487
10716at7399	GTR+I	GTR+I	40.0583	converged	chr1-15	NW_011797017.1	14095	32500	Complete	878	751
10717at7399	GTR+I+G4	GTR+I	2.96793	converged	chr1-15	NW_011799899.1	14808	18828	Complete	895.8	535
10723at7399	GTR+I+G4	GTR+I	7.23324	converged	chr1-15	NW_011795276.1	3716935	3718386	Complete	580.1	382
10727at7399	HKY+I+G4	GTR+I	7.207	converged	chr1-15	NW_011795276.1	2665354	2670182	Complete	502.1	303
1072at7399	GTR+I+G4	GTR+G4	12.0787	converged	chr1-15	NW_011804688.1	2384609	2396126	Complete	2332.5	1229
10749at7399	HKY+I	GTR+I	6.793	converged	chr1-15	NW_011804464.1	804905	812248	Complete	868.9	399
10752at7399	HKY+I	HKY+I	3.92128	converged	chr1-15	NW_011794668.1	480668	482888	Complete	915.7	415
10756at7399	GTR+I+G4	HKY+I	2.66764	converged	chr1-15	NW_011800820.1	200887	202839	Complete	749.8	396
10757at7399	GTR+I	F81+I	0.521866	failed	chr1-15	NW_011794360.1	1269045	1271382	Complete	716.6	427
10759at7399	GTR+I+G4	GTR+I	3.59767	converged	chr1-15	NW_011795413.1	77519	80132	Complete	657.7	415
10765at7399	GTR+I+G4	HKY+I	5.00292	converged	chr1-15	NW_011797929.1	1936	6597	Complete	981.4	487
10766at7399	GTR+G4	GTR+G4	23.2595	converged	chr1-15	NW_011800113.1	1757585	1769880	Complete	849.1	445
10784at7399	GTR+I+G4	HKY+I	5.04373	converged	chr16r	NW_011794933.1B	949687	953726	Complete	834.5	543
10785at7399	GTR+I+G4	HKY+I+G4	4.34985	converged	chr1-15	NW_011799150.1	85136	86437	Complete	831.5	373
10788at7399	HKY+G4	HKY+G4	4.3965	converged	chr1-15	NW_011801487.1	26425	53030	Complete	592.6	401
10789at7399	GTR+I	GTR+I	1.68805	converged	chr1-15	NW_011798759.1	2	1372	Complete	563.9	414
1078at7399	GTR+I+G4	GTR+G4	21.1895	converged	chr1-15	NW_011804688.1	2597351	2612193	Complete	2789.1	1533
10790at7399	GTR+I+G4	HKY+I	8.47813	converged	chr1-15	NW_011800891.1	2857508	2859937	Complete	710	436
10794at7399	GTR+I+G4	GTR+I	3.81924	converged	chr1-15	NW_011795580.1	1781451	1783762	Complete	675.6	457
10802at7399	GTR+I+G4	GTR+I	5.59184	converged	chr1-15	NW_011798105.1	1408970	1416254	Complete	800	495
10805at7399	GTR+I+G4	HKY+I+G4	2.74636	converged	chr1-15	NW_011794275.1	1	2183	Fragmented	400.7	175
10807at7399	HKY+I	GTR+I	7.11662	converged	chr1-15	NW_011800360.1A	1973458	1986201	Complete	854.5	383
1081at7399	GTR+I+G4	GTR+G4	4.33236	converged	chr1-15	NW_011795905.1	158783	219351	Complete	1900.5	1120
10822at7399	GTR+I	GTR+I	18.7843	converged	chr16r	NW_011803760.1	79646	83822	Complete	1018.4	526
10823at7399	F81+I+G4	GTR+G4	49.481	converged	chr1-15	NW_011796067.1	276123	320498	Fragmented	488.8	303
10827at7399	GTR+I+G4	HKY+G4	1.17493	converged	chr1-15	NW_011800360.1A	4032158	4038079	Complete	1056.8	763
10828at7399	GTR+I+G4	GTR+G4	37.5248	converged	chr1-15	NW_011804608.1	292278	308736	Complete	841.1	721
10851at7399	GTR+I+G4	HKY+I	6.87172	converged	chr1-15	NW_011796968.1	272880	282566	Complete	388.9	499
10854at7399	GTR+I+G4	HKY+I+G4	1.01458	converged	chr1-15	NW_011798256.1	606316	608885	Complete	947.5	538
10857at7399	HKY+I+G4	GTR+G4	27.9563	converged	chr1-15	NW_011797098.1	228047	236096	Complete	700.4	525
10858at7399	GTR+I+G4	HKY+I	0.790087	converged	chr1-15	NW_011796588.1	136174	142449	Complete	845.5	407
10861at7399	HKY+I+G4	HKY+I	7.98834	converged	chr1-15	NW_011796848.1	5607989	5609488	Complete	507.5	334
10871at7399	GTR+I+G4	GTR+G4	27.6501	converged	chr1-15	NW_011801052.1	1167711	1178066	Complete	541.3	372
10875at7399	GTR+I	GTR+G4	14.4111	converged	chr1-15	NW_011794484.1	715313	726999	Complete	855.7	401
1087at7399	GTR+I+G4	HKY+I	24.8397	converged	chr1-15	NW_011796951.1	3108	22210	Complete	2406	1439
10888at7399	HKY+I	GTR+I	4.3207	converged	chr1-15	NW_011794360.1	1922276	1925042	Complete	856.6	413
10889at7399	GTR+I	GTR+I	3.86297	converged	chr1-15	NW_011799840.1	971534	975729	Complete	564.6	369
10891at7399	GTR+I+G4	GTR+I	18.6385	converged	chr1-15	NW_011801990.1	1380732	1387416	Complete	812.3	414
10892at7399	GTR+I	GTR+I	3.21574	converged	chr1-15	NW_011804688.1	464455	467298	Complete	867.6	446
10899at7399	GTR+I+G4	HKY+G4	2.30321	converged	chr1-15	NW_011795550.1	93681	96361	Complete	870	549
1089at7399	GTR+I+G4	HKY+I	26.9767	converged	chr1-15	NW_011800360.1A	4060743	4074717	Complete	1444.5	1222
10903at7399	GTR+I	na	2.31195	converged	chr1-15	NW_011795276.1	3977113	3980795	Complete	611.1	356
10913at7399	GTR+I+G4	GTR+I	12.2303	converged	chr1-15	NW_011799436.1	4156	10446	Complete	886.4	449
10914at7399	HKY+I	HKY+I	1.54227	converged	chr1-15	NW_011800876.1	682	6421	Complete	496.3	381
10915at7399	GTR+I+G4	GTR+G4	9.53644	converged	chr1-15	NW_011800891.1	1809280	1812237	Complete	877.4	417
10917at7399	GTR+I	GTR+G4	38.9738	failed	chr1-15	NW_011803484.1	193193	206121	Complete	604.8	372
10919at7399	GTR+I+G4	GTR+I	7.11662	converged	chr1-15	NW_011799438.1	139221	142015	Complete	899.5	533
10920at7399	GTR+I+G4	GTR+G4	8.28571	converged	chr1-15	NW_011796848.1	1040173	1047344	Fragmented	562.1	286
10922at7399	HKY+I+G4	GTR+I	11.277	converged	chr1-15	NW_011795276.1	3802624	3805548	Complete	632.2	367
10923at7399	GTR+I+G4	GTR+I	12.7318	converged	chr1-15	NW_011804688.1	2364558	2373761	Complete	843.7	411
10927at7399	GTR+I	GTR+I	61.3936	converged	chr1-15	NW_011796624.1	47480	79394	Complete	888.7	391
10944at7399	GTR+I	GTR+G4	11.3761	converged	chr1-15	NW_011800375.1	522805	548612	Complete	590.9	415
10948at7399	GTR+I	HKY+I+G4	37.2974	converged	chr1-15	NW_011795176.1	366679	381464	Complete	759.6	481
10951at7399	F81+I+G4	HKY+I	2.34985	converged	chr1-15	NW_011800985.1	37143	63019	Complete	903.5	480
10955at7399	HKY+I	GTR+G4	22	converged	chr1-15	NW_011804511.1	38000	80480	Complete	530.2	311
10957at7399	HKY+G4	HKY+I	2.17784	converged	chr1-15	NW_011795580.1	1939643	1942099	Complete	758.6	385
1095at7399	GTR+I+G4	HKY+I	9.0379	converged	chr1-15	NW_011795876.1	781999	789962	Complete	1888.6	1068
10961at7399	GTR+I+G4	GTR+I	1.37026	converged	chr1-15	NW_011800054.1	100518	102306	Complete	765.8	376
10962at7399	GTR+I+G4	GTR+G4	7.5102	converged	chr1-15	NW_011795276.1	2813220	2816931	Complete	739.7	391
10967at7399	GTR+G4	GTR+G4	9.97085	converged	chr1-15	NW_011795147.1	1	19343	Complete	632.2	372
10969at7399	GTR+I+G4	GTR+I	8.62099	converged	chr1-15	NW_011798938.1	513378	516344	Complete	413.2	776
1096at7399	GTR+I+G4	HKY+G4	5.96793	converged	chr1-15	NW_011800934.1	125426	132963	Complete	2177.6	1326
10976at7399	HKY+I	GTR+I	6.26822	converged	chr1-15	NW_011796987.1	19539	22557	Complete	715.7	406
10977at7399	GTR+I	GTR+I	5.09038	converged	chr1-15	NW_011799056.1	138422	141501	Complete	605.3	392
10978at7399	HKY+I	HKY+I	2.93294	converged	chr1-15	NW_011800284.1	279479	283680	Complete	868.5	404
10982at7399	GTR+I	GTR+I	48.6735	converged	chr1-15	NW_011797325.1	188194	201176	Complete	856.2	460
10986at7399	GTR+I	GTR+I	4.76968	converged	chr1-15	NW_011794668.1	513945	518502	Complete	910.4	453
10994at7399	GTR+I+G4	HKY+I	43.7114	converged	chr1-15	NW_011796802.1	1207733	1229093	Complete	678.4	369
11006at7399	GTR+I	GTR+G4	9.19534	converged	chr1-15	NW_011796746.1	1049336	1062237	Complete	777.2	400
11015at7399	GTR+I	GTR+G4	2.68805	converged	chr1-15	NW_011800284.1	116844	119283	Complete	676.1	386
11020at7399	HKY+I+G4	GTR+I	5.69388	converged	chr1-15	NW_011799271.1	1644253	1645989	Complete	783.2	410
11022at7399	GTR+I+G4	GTR+I	6.4344	converged	chr1-15	NW_011800888.1	2226925	2229057	Complete	778.8	426
11023at7399	GTR+I	HKY+I	3.88921	converged	chr1-15	NW_011796813.1	423363	426778	Complete	742.9	364
11027at7399	GTR+I	GTR+G4	23.8338	failed	chr1-15	NW_011795687.1	48550	65766	Complete	813	353
11035at7399	GTR+I+G4	GTR+G4	7.97085	converged	chr1-15	NW_011804671.1	13316	28913	Complete	811.7	354
11040at7399	GTR+I+G4	HKY+G4	1.22741	converged	chr1-15	NW_011795732.1	214422	215735	Complete	717.8	359
11041at7399	GTR+I+G4	HKY+G4	3.72012	converged	chr1-15	NW_011795870.1	985915	989191	Complete	534.2	377
11045at7399	GTR+I+G4	F81+I	2.13411	converged	chr1-15	NW_011796018.1	488808	490631	Complete	979.7	520
11047at7399	GTR+I	GTR+G4	34.0962	converged	chr1-15	NW_011800891.1	1870379	1885212	Complete	971.2	527
11048at7399	HKY+I	GTR+G4	21.207	converged	chr1-15	NW_011801151.1	193429	230498	Complete	875.5	574
11063at7399	HKY+I+G4	GTR+I	6.8105	converged	chr1-15	NW_011795028.1	76430	78293	Complete	1109	520
11068at7399	GTR+I+G4	HKY+I	3.34111	converged	chr1-15	NW_011795357.1	1185622	1187864	Complete	907.5	514
1106at7399	GTR+I+G4	GTR+I	9.65015	converged	chr1-15	NW_011796848.1	448375	459818	Complete	1935.7	1152
11071at7399	GTR+I+G4	HKY+I	7.67347	converged	chr1-15	NW_011800667.1A	75258	77126	Complete	934	520
11072at7399	GTR+I	GTR+G4	3.80466	converged	chr1-15	NW_011800888.1	2328060	2333761	Complete	666.5	448
11075at7399	HKY+I+G4	GTR+I	2.77843	converged	chr1-15	NW_011794869.1	90573	97243	Complete	942.7	401
11076at7399	GTR+I	HKY+I	0.819242	converged	chr1-15	NW_011795378.1	1259513	1263089	Complete	722.3	362
11085at7399	GTR+I+G4	HKY+I	1.97959	converged	chr1-15	NW_011799016.1	89987	92273	Complete	782.8	416
11095at7399	HKY+I+G4	GTR	0.932945	converged	chr1-15	NW_011795580.1	1981494	1983590	Complete	638.3	418
11097at7399	GTR+I+G4	GTR+I	9.79883	converged	chr1-15	NW_011795276.1	3584962	3588204	Complete	985.4	548
11103at7399	GTR+I+G4	HKY+I	3.49271	converged	chr1-15	NW_011798256.1	3934530	3936583	Complete	886	439
11104at7399	GTR+I+G4	GTR+G4	6.35277	converged	chr1-15	NW_011799016.1	131923	148702	Complete	677	386
11114at7399	GTR+I	GTR+G4	14.9767	converged	chr1-15	NW_011800934.1	84596	98220	Complete	1161.2	586
11120at7399	GTR+I	GTR+G4	2.5656	converged	chr1-15	NW_011796064.1	14378	25652	Complete	921.3	404
11121at7399	GTR+G4	HKY+G4	1.23324	converged	chr1-15	NW_011795413.1	279885	281165	Fragmented	364.6	191
11127at7399	GTR+I+G4	F81+I+G4	17.9125	converged	chr1-15	NW_011800360.1A	2813439	2819831	Complete	439.9	394
11136at7399	HKY+I+G4	HKY+G4	1.20117	failed	chr1-15	NW_011798817.1	1548	3158	Complete	718.9	374
11138at7399	GTR+G4	F81	15.8017	converged	chr1-15	NW_011794587.1	577587	578927	Complete	832.1	389
11148at7399	HKY+I	GTR+I	5.33819	converged	chr1-15	NW_011800888.1	2143285	2146363	Complete	676.4	411
11154at7399	HKY+G4	GTR+I	24.6647	failed	chr1-15	NW_011796316.1	151340	162061	Complete	513.7	256
1115at7399	GTR+I+G4	GTR+G4	14.2536	converged	chr1-15	NW_011797219.1	879308	895448	Complete	2357.7	1360
1116at7399	GTR+I+G4	GTR+I	20.5219	converged	chr1-15	NW_011798256.1	4077463	4086850	Complete	1683.8	1059
1117at7399	HKY+I+G4	F81+I+G4	85.2799	converged	chr1-15	NW_011796384.1	2192872	2253584	Complete	2471.8	1148
11180at7399	GTR+I+G4	GTR+I	3.32362	converged	chr1-15	NW_011796802.1	230674	233525	Complete	633.3	352
11181at7399	GTR+I+G4	GTR+I	2.44023	converged	chr16nr	NW_011794409.1	317126	319456	Complete	746	400
11184at7399	GTR+I+G4	GTR+I	2.19825	converged	chr1-15	NW_011801043.1	1076959	1078612	Complete	899.9	434
11185at7399	GTR+I+G4	HKY+I	15.344	converged	chr1-15	NW_011800667.1A	42638	48925	Complete	630.2	397
11190at7399	GTR+I	GTR+G4	29.0671	converged	chr1-15	NW_011797128.1	109234	120722	Complete	502.5	415
1119at7399	HKY+I	GTR+G4	16.1837	converged	chr1-15	NW_011803501.1	2865874	2879920	Complete	2682.1	1333
11200at7399	GTR+I	GTR+I	2.91545	converged	chr1-15	NW_011795276.1	1833676	1837597	Complete	871	472
11204at7399	HKY+I+G4	HKY	0.274052	converged	chr1-15	NW_011798256.1	838067	840178	Complete	776.9	363
11210at7399	GTR+I+G4	HKY+I	3.4344	converged	chr1-15	NW_011799271.1	1472638	1474203	Complete	808.9	403
11217at7399	GTR+I+G4	F81+I+G4	11.6793	converged	chr1-15	NW_011795176.1	72602	76338	Complete	772.6	414
1121at7399	GTR+I+G4	GTR+I	26.9417	converged	chr1-15	NW_011802296.1	48270	61419	Complete	2408.7	1168
11226at7399	GTR+I	GTR+G4	17.035	converged	chr1-15	NW_011795378.1	104446	111897	Complete	927.7	466
11241at7399	HKY+I+G4	GTR+I	8.12245	converged	chr1-15	NW_011800941.1	21924	30813	Complete	726.7	384
1124at7399	GTR+I+G4	HKY+I	15.4052	converged	chr1-15	NW_011797376.1	19490	29835	Complete	2212.4	1212
11251at7399	GTR+I+G4	HKY+I	3.8309	converged	chr1-15	NW_011794496.1	24180	26252	Complete	544.3	316
11268at7399	GTR+I+G4	GTR+I	2.44315	converged	chr1-15	NW_011795870.1	310	2015	Complete	633.6	361
11274at7399	GTR+I+G4	F81+I+G4	33.309	converged	chr1-15	NW_011795258.1	651626	665107	Complete	710.8	385
11276at7399	GTR+I+G4	HKY+I+G4	4.47813	converged	chr1-15	NW_011795469.1	182050	184790	Complete	533.3	386
11279at7399	HKY+I+G4	HKY+I	25.4286	converged	chr1-15	NW_011800880.1	11167	21784	Complete	1001.5	527
11280at7399	GTR+I+G4	GTR+I	2.06122	converged	chr1-15	NW_011798669.1	60185	62228	Complete	684.2	370
11282at7399	HKY+I+G4	GTR+I	6.25948	converged	chr1-15	NW_011797746.1	1209	5408	Complete	773.9	366
11283at7399	HKY+I	GTR+I	3.23615	converged	chr1-15	NW_011800113.1	701381	707386	Complete	736.2	350
112at7399	GTR+I+G4	GTR+I+G4	52.312	converged	chr1-15	NW_011795876.1	844700	866479	Complete	5196.5	2969
11300at7399	GTR+I	GTR+I	6.31195	converged	chr1-15	NW_011796561.1	488036	495859	Complete	608.6	335
11306at7399	F81+I+G4	GTR+I	6.07872	converged	chr1-15	NW_011795719.1	674884	679072	Complete	1072	607
11313at7399	GTR+I+G4	GTR+I	3.39942	converged	chr1-15	NW_011798669.1	236009	238509	Complete	756.1	375
11316at7399	HKY+I+G4	GTR+I	15.414	converged	chr1-15	NW_011796101.1	98460	104065	Complete	799.3	373
11329at7399	GTR+I+G4	GTR+G4	2.65598	converged	chr1-15	NW_011794883.1	113716	114548	Fragmented	295	157
11330at7399	GTR+I	GTR+I	6.15743	converged	chr1-15	NW_011796848.1	2867292	2875745	Complete	727.8	600
11352at7399	GTR+I	GTR+I	3.42274	converged	chr1-15	NW_011797120.1	232384	237002	Complete	1036.6	575
11356at7399	GTR+I+G4	GTR+I	2.20117	converged	chr1-15	NW_011803529.1	79347	82372	Complete	810.4	389
11363at7399	HKY+I	GTR+I	36.4402	converged	chr1-15	NW_011800496.1	1155171	1174435	Complete	716.7	363
11372at7399	GTR+I	GTR+I	4.93878	converged	chr1-15	NW_011799941.1	31020	34068	Complete	764.1	477
11374at7399	HKY+I+G4	GTR+I+G4	9.23324	converged	chr1-15	NW_011801052.1	1031321	1034439	Complete	871.9	565
11381at7399	GTR+I+G4	GTR+I	3.14286	converged	chr1-15	NW_011794929.1	8859	10698	Complete	969.9	466
11386at7399	GTR+I+G4	GTR+I	2.19825	converged	chr1-15	NW_011795876.1	716620	719320	Complete	396.7	661
11387at7399	GTR+I	GTR+I	1	failed	chr1-15	NW_011825467.1	1	1231	Fragmented	190.9	128
11393at7399	GTR+I+G4	GTR+I	4.793	converged	chr1-15	NW_011800996.1	84683	86788	Complete	576.4	346
11395at7399	GTR+I+G4	GTR+I	5.49271	converged	chr1-15	NW_011795469.1	195452	197994	Complete	701	389
11399at7399	GTR+I	GTR+G4	18.4636	failed	chr1-15	NW_011795176.1	200938	209486	Complete	816.5	418
11408at7399	GTR+I	GTR+G4	7.03499	failed	chr1-15	NW_011796848.1	404207	420013	Complete	620.4	439
11411at7399	GTR+I	GTR+I	5.2828	converged	chr1-15	NW_011794959.1A	467693	477489	Complete	785.7	372
11413at7399	HKY+I+G4	GTR+I	1.38776	converged	chr1-15	NW_011795357.1	1175578	1177836	Complete	737.9	400
11415at7399	GTR+I+G4	GTR+I+G4	7.65598	converged	chr1-15	NW_011800877.1	970232	971365	Complete	411	268
11417at7399	HKY+I+G4	GTR+G4	17.3673	converged	chr1-15	NW_011799280.1	33039	40408	Complete	428.7	354
11422at7399	GTR+I+G4	GTR+I	16.5102	converged	chr1-15	NW_011797280.1C	809113	813564	Complete	845.6	561
11426at7399	HKY+I	GTR+I	40.1312	converged	chr1-15	NW_011797929.1	1426169	1444461	Complete	765.6	381
11427at7399	GTR+G4	GTR+I	3.4519	converged	chr1-15	NW_011804688.1	248217	250950	Complete	744	374
11430at7399	GTR+I	GTR+G4	16.621	failed	chr1-15	NW_011800917.1	458356	466859	Complete	666	387
11445at7399	GTR+I+G4	F81+I+G4	12.6064	converged	chr1-15	NW_011799943.1	294068	299677	Complete	454.2	382
11449at7399	HKY+I+G4	na	0.317784	converged	chr1-15	NW_011801095.1	79060	121085	Fragmented	610.6	387
1144at7399	GTR+I	GTR+G4	30.2245	converged	chr1-15	NW_011794863.1	61329	98910	Complete	2413.9	1218
11465at7399	HKY+I	GTR+I	4.72303	converged	chr1-15	NW_011796968.1	16610	22568	Complete	676.4	651
11468at7399	GTR+I	GTR+G4	20.7493	converged	chr1-15	NW_011796954.1	101112	119516	Fragmented	417.2	232
11470at7399	HKY+I+G4	GTR+I	8.73761	converged	chr1-15	NW_011800891.1	480117	484016	Complete	715.1	385
11472at7399	GTR+I+G4	GTR+G4	19.4082	converged	chr1-15	NW_011800946.1	187481	193369	Complete	739.7	377
11473at7399	HKY+I	GTR+G4	6.32945	converged	chr1-15	NW_011799438.1	178579	188389	Complete	487.7	230
11474at7399	HKY+I	GTR+I	5.95335	converged	chr1-15	NW_011802221.1	2110462	2114524	Complete	800.2	384
11479at7399	HKY+I+G4	HKY+I	6.23324	converged	chr1-15	NW_011801610.1	389748	393245	Complete	786.5	445
1147at7399	GTR+I+G4	HKY+I	4.51603	converged	chr1-15	NW_011798256.1	3257528	3264235	Complete	3293.2	1767
11481at7399	GTR+I	GTR+G4	20.3732	converged	chr16r	NW_011794933.1B	3752120	3758327	Complete	794.8	480
11485at7399	GTR+I+G4	HKY+I	9.37318	converged	chr1-15	NW_011804688.1	1796930	1799276	Complete	788.5	574
11486at7399	F81+I+G4	GTR+I	4.46647	converged	chr1-15	NW_011796746.1	1534672	1539037	Complete	769	526
1148at7399	GTR+I+G4	GTR+I	10.137	converged	chr1-15	NW_011800943.1	414576	424712	Complete	2295.4	1153
11491at7399	HKY+I	GTR+I	11.481	converged	chr1-15	NW_011795276.1	2553550	2556102	Complete	803.3	384
11505at7399	GTR+I+G4	HKY+I	6.39942	converged	chr1-15	NW_011798371.1	1099	4750	Complete	600.7	371
11508at7399	GTR+G4	na	8.11079	converged	chr1-15	NW_011804641.1	1130	11518	Complete	701.8	433
11511at7399	GTR+I+G4	GTR+I+G4	10.1895	converged	chr1-15	NW_011799271.1	1349389	1351802	Complete	723.4	456
11512at7399	GTR+I+G4	GTR+I	1.19242	converged	chr1-15	NW_011795398.1	1129712	1131780	Complete	708.7	438
11520at7399	HKY+I	HKY+G4	3.56268	converged	chr1-15	NW_011795276.1	1838380	1844176	Complete	806.3	552
11527at7399	GTR+I	GTR+G4	7.59475	converged	chr1-15	NW_011803208.1	3917	22557	Complete	677.5	295
11528at7399	HKY+G4	HKY+G4	2.42857	converged	chr1-15	NW_011794895.1	1405032	1414261	Complete	677.3	328
11533at7399	GTR+I+G4	HKY+I	3.04373	converged	chr1-15	NW_011796012.1	365727	369887	Complete	643.3	426
11544at7399	GTR+I+G4	GTR+I	4.93294	converged	chr16nr	NW_011801243.1	501792	503973	Complete	499	343
11545at7399	GTR+I	GTR+I	4.52187	converged	chr1-15	NW_011799840.1	1951874	1954184	Complete	872.4	391
11546at7399	GTR+I	GTR+I	5.25073	converged	chr1-15	NW_011799584.1	593189	596015	Complete	779.9	371
1154at7399	GTR+I+G4	GTR+I	14.8513	converged	chr1-15	NW_011797722.1	491943	499727	Complete	2400.7	1185
11554at7399	HKY+I	GTR+I	7.4723	converged	chr1-15	NW_011795663.1	333767	339685	Complete	575.7	450
11555at7399	GTR+I+G4	HKY+I	7.89504	converged	chr1-15	NW_011796951.1	1820633	1823595	Complete	895.1	477
11558at7399	GTR+I	GTR+I	3.32945	converged	chr1-15	NW_011796968.1	35376	37731	Complete	559.1	488
11562at7399	GTR+I+G4	HKY+I	12.0292	converged	chr1-15	NW_011799348.1	548163	554017	Complete	700.5	526
11563at7399	GTR+I	GTR+G4	12.5277	converged	chr1-15	NW_011799828.1	29165	53497	Complete	546.9	397
11568at7399	HKY+I	GTR+I	9.4344	converged	chr1-15	NW_011801098.1	83284	91088	Complete	759.1	354
11569at7399	GTR+I+G4	GTR+G4	7.89796	converged	chr1-15	NW_011796951.1	3669793	3675835	Complete	725.7	404
11571at7399	GTR+I+G4	HKY+I	3.81924	converged	chr1-15	NW_011795580.1	1778947	1794023	Fragmented	304.7	149
11582at7399	HKY+I+G4	GTR+I	1.30321	converged	chr1-15	NW_011799299.1	2354	3898	Complete	960.6	416
11587at7399	HKY+I	GTR+I	5.40816	converged	chr1-15	NW_011796705.1	1142928	1153815	Complete	800.5	474
1158at7399	F81+I+G4	GTR+I	127.496	converged	chr1-15	NW_011794484.1	911377	959921	Complete	1442	767
11590at7399	F81+I+G4	GTR+I	11.2886	converged	chr1-15	NW_011804676.1	295359	300652	Complete	759.8	458
11591at7399	GTR+I+G4	GTR+I	5.36735	converged	chr1-15	NW_011795176.1	232933	236220	Complete	504.2	369
11597at7399	HKY+I	GTR+G4	37.2799	converged	chr1-15	NW_011801052.1	817926	824885	Complete	544.2	382
1159at7399	GTR+I+G4	GTR+I+G4	20.312	converged	chr1-15	NW_011799840.1	100861	113777	Complete	1834.9	881
11602at7399	GTR+I	GTR+G4	21.691	converged	chr1-15	NW_011796705.1	1330981	1338580	Complete	611.2	348
11604at7399	GTR+I+G4	HKY+I	4.00583	converged	chr1-15	NW_011795999.1	756	3207	Complete	565.3	343
11611at7399	GTR+I+G4	HKY+G4	3.18076	converged	chr1-15	NW_011800883.1	1071701	1089321	Complete	882.3	474
11612at7399	GTR+I	GTR+I	4.08163	converged	chr1-15	NW_011797481.1	1494786	1497460	Complete	946.9	485
11613at7399	GTR+I+G4	HKY+G4	2.71429	converged	chr1-15	NW_011800946.1	313639	315396	Complete	441.2	372
11615at7399	GTR+I	GTR+G4	32.2303	failed	chr1-15	NW_011797481.1	432010	455545	Complete	728.6	443
11627at7399	GTR+I+G4	HKY+G4	1.41983	converged	chr1-15	NW_011795276.1	3920337	3921842	Complete	908	411
11631at7399	HKY+I	GTR+G4	44.379	converged	chr1-15	NW_011797574.1	15129	55233	Complete	728.9	507
11633at7399	HKY+I+G4	GTR+I	1.37026	converged	chr1-15	NW_011804688.1	88404	91435	Complete	903.3	491
11635at7399	GTR+I+G4	HKY+I	8.66764	converged	chr1-15	NW_011796101.1	124820	130216	Complete	955.2	618
1163at7399	HKY+I	GTR+G4	30.6676	converged	chr1-15	NW_011797120.1	183878	205841	Fragmented	1123	551
11642at7399	GTR+I+G4	HKY+I	2.36735	converged	chr1-15	NW_011798796.1	161474	163404	Complete	630.8	442
11645at7399	F81+I+G4	GTR+G4	17.1545	converged	chr1-15	NW_011798256.1	3299180	3309169	Complete	562.9	484
11647at7399	GTR+I+G4	GTR+G4	43.8571	converged	chr1-15	NW_011794668.1	282555	299256	Complete	920.8	532
1164at7399	GTR+I+G4	HKY+I	13.1137	converged	chr1-15	NW_011794293.1	43204	48240	Complete	1840.8	1036
11660at7399	HKY+I+G4	GTR+I	7.18659	converged	chr1-15	NW_011803529.1	8391	13768	Complete	910.3	428
11662at7399	HKY+I	GTR+G4	14.0612	converged	chr1-15	NW_011796813.1	162402	170510	Complete	717.7	441
11666at7399	HKY+I	GTR+G4	18.1808	converged	chr1-15	NW_011798377.1	61728	73342	Complete	1097.4	549
11672at7399	GTR+I	GTR+I	191.44	converged	chr1-15	NW_011800877.1	428649	529230	Complete	414.4	260
11674at7399	HKY+I	HKY+I	2.19242	converged	chr1-15	NW_011798378.1	2046	3908	Complete	588.6	329
11677at7399	HKY+I	GTR+I	11.8134	converged	chr1-15	NW_011796896.1	538422	540219	Complete	682.6	366
1167at7399	HKY+I	GTR+I	11.9417	converged	chr1-15	NW_011803501.1	2503694	2516921	Complete	2567.3	1524
11681at7399	GTR+I+G4	GTR+I	2.13411	converged	chr16r	NW_011803760.1	144576	145943	Complete	737.3	404
11686at7399	GTR+I	HKY+I	2.86006	converged	chr1-15	NW_011804608.1	704254	708013	Complete	799.8	381
11687at7399	GTR+I+G4	GTR+G4	9.91545	converged	chr1-15	NW_011796951.1	1308317	1311403	Complete	795.3	417
11694at7399	HKY+I+G4	GTR+G4	12.3265	converged	chr1-15	NW_011797481.1	645067	648274	Complete	805.1	417
11699at7399	GTR+I	HKY+I	8.93294	converged	chr1-15	NW_011795870.1	1063238	1065724	Complete	700.6	454
11705at7399	GTR+I+G4	GTR+I	3.18076	converged	chr1-15	NW_011799584.1	255803	259060	Complete	877.4	567
11706at7399	HKY+I+G4	GTR+G4	9.72303	converged	chr1-15	NW_011795258.1	404729	413235	Complete	964.5	1049
11707at7399	HKY+I	GTR+G4	2.86589	converged	chr1-15	NW_011796813.1	157082	159036	Complete	605.6	342
11713at7399	HKY	GTR+I	1.39067	converged	chr1-15	NW_011800891.1	1449315	1456024	Complete	697.9	384
11717at7399	HKY+I	HKY+I	7.05248	converged	chr1-15	NW_011803529.1	47038	51904	Complete	796	440
11724at7399	HKY+I+G4	GTR+I	4.79009	converged	chr1-15	NW_011796705.1	2208942	2211510	Complete	727.7	372
11728at7399	HKY+I	GTR+I	7.46356	converged	chr1-15	NW_011799577.1	147551	150405	Complete	686.9	362
11729at7399	GTR+I+G4	GTR+I	3.37318	converged	chr1-15	NW_011797958.1	363	3112	Complete	430.1	229
1172at7399	GTR+I+G4	GTR+I+G4	20.0175	converged	chr1-15	NW_011796848.1	2447970	2455094	Complete	2165.3	1465
11734at7399	GTR+I	HKY+I	2.17493	converged	chr1-15	NW_011794356.1	1	3209	Fragmented	597.7	305
11740at7399	GTR+I+G4	GTR+I	5.01458	converged	chr1-15	NW_011800891.1	470882	473383	Complete	626.4	362
11741at7399	GTR+I+G4	F81+I+G4	28.0787	converged	chr1-15	NW_011797481.1	545619	556698	Complete	686.7	420
11744at7399	GTR+I+G4	GTR+I	1.94752	failed	chr1-15	NW_011795876.1	932877	935340	Complete	834.7	503
11752at7399	GTR+I	GTR+I	10.9738	converged	chr1-15	NW_011795413.1	314417	318113	Complete	799.6	356
11756at7399	GTR+I+G4	HKY+I+G4	4.7551	converged	chr1-15	NW_011795357.1	122214	124281	Complete	758.8	385
11770at7399	GTR+I+G4	HKY+I	30.9125	converged	chr1-15	NW_011797077.1	120850	126532	Complete	723.6	357
11774at7399	GTR+I+G4	GTR+I	8.38192	converged	chr1-15	NW_011800360.1A	2908565	2911018	Complete	762.1	403
1177at7399	GTR+I	GTR+G4	27.7114	converged	chr16r	NW_011794933.1B	3791157	3805506	Complete	2407	1169
11780at7399	GTR+G4	GTR+I	129.851	converged	chr1-15	NW_011797376.1	808371	872937	Complete	461.7	308
11781at7399	GTR+I+G4	HKY+I	1.49563	converged	chr1-15	NW_011797301.1	34386	36189	Complete	862.2	423
11793at7399	GTR+I+G4	GTR+G4	4.4723	converged	chr1-15	NW_011794622.1	356307	362753	Complete	475.7	327
11806at7399	GTR+I+G4	GTR+I	3.02041	converged	chr1-15	NW_011795660.1	86087	88077	Complete	751.5	334
11811at7399	GTR+I+G4	GTR+I	5.46356	converged	chr1-15	NW_011800667.1A	92409	95080	Complete	820.3	388
11813at7399	GTR+I	GTR+I	5.85714	converged	chr1-15	NW_011798872.1	55126	58096	Complete	753.6	424
11817at7399	GTR+I	GTR+I	63.0175	converged	chr16nr	NW_011801243.1	467396	471202	Complete	324.2	219
11827at7399	HKY+I+G4	GTR+I	5.79883	converged	chr1-15	NW_011795176.1	69844	71529	Complete	730.5	383
11836at7399	HKY+I+G4	HKY+I+G4	3.61224	converged	chr1-15	NW_011804688.1	2450452	2453189	Complete	632.3	416
11841at7399	GTR+I	HKY+G4	5.42274	converged	chr1-15	NW_011797305.1	23882	32983	Complete	1058.9	523
11842at7399	GTR+I	GTR+I	4.46064	converged	chr1-15	NW_011794959.1B	284701	289378	Complete	665.8	574
11848at7399	GTR+I	HKY+I	3.85131	converged	chr1-15	NW_011797325.1	443250	445802	Complete	728.2	320
11850at7399	GTR+I	GTR+I	3.08455	converged	chr1-15	NW_011794668.1	490355	498469	Complete	628.7	334
11853at7399	HKY+I+G4	HKY+I	3.29155	converged	chr1-15	NW_011796848.1	5598436	5600524	Complete	821	398
11854at7399	F81+I+G4	GTR+G4	18.1662	converged	chr1-15	NW_011798663.1	305116	312351	Complete	979	445
11856at7399	GTR+I+G4	GTR+G4	3.74636	converged	chr1-15	NW_011796951.1	5085542	5088230	Complete	837.3	441
11865at7399	HKY+I+G4	GTR+I	13.0962	converged	chr1-15	NW_011795276.1	3139723	3147354	Complete	954.2	619
11866at7399	GTR+G4	GTR+I	17.2012	converged	chr1-15	NW_011800946.1	129355	142637	Complete	793.2	575
11868at7399	GTR+I+G4	GTR+I	2.54519	converged	chr1-15	NW_011799900.1	260849	263453	Complete	782.3	343
11872at7399	GTR+I+G4	GTR+I	12.7755	converged	chr16nr	NW_011795053.1	953841	956758	Complete	493.3	336
11875at7399	GTR+I+G4	GTR+I	3.49563	converged	chr1-15	NW_011801858.1	766444	769327	Complete	707.6	424
11883at7399	GTR+I	GTR+I	6.80466	converged	chr1-15	NW_011795357.1	3650	5796	Complete	644.8	376
11887at7399	GTR+G4	GTR+I	7.58309	converged	chr1-15	NW_011795660.1	220752	223418	Complete	752.4	393
11891at7399	HKY+I	GTR+G4	24.4169	converged	chr1-15	NW_011800357.1	9392	40663	Complete	596.5	382
11898at7399	HKY+I	GTR+I	16.2857	converged	chr1-15	NW_011795276.1	2802447	2806247	Complete	798.7	374
118at7399	GTR+I+G4	GTR+G4	18.1195	converged	chr1-15	NW_011796848.1	1706664	1719007	Complete	3989.2	2507
1190at7399	GTR+I+G4	HKY+G4	10.7901	converged	chr1-15	NW_011796316.1	191406	198622	Complete	2622.3	1377
11913at7399	GTR+I+G4	GTR+I	3.26239	converged	chr1-15	NW_011795996.1	168052	170617	Complete	797.6	413
11914at7399	HKY+I+G4	GTR+G4	11.1574	converged	chr1-15	NW_011800360.1A	2212853	2216557	Complete	662.4	366
11922at7399	GTR+I	GTR+I	15.0816	converged	chr16r	NW_011797094.1	893425	905309	Complete	877.9	506
11929at7399	GTR+I	GTR+I	3.37609	converged	chr1-15	NW_011803501.1	2123831	2127328	Complete	758.4	426
1192at7399	HKY+I	GTR+G4	45.9504	converged	chr1-15	NW_011799873.1	252664	277680	Complete	2208.5	1275
1193at7399	GTR+I	GTR+G4	4.94461	converged	chr1-15	NW_011794928.1	56244	65183	Complete	2310.3	1165
11941at7399	GTR+I+G4	GTR+G4	25.8367	converged	chr1-15	NW_011797966.1	153467	160865	Complete	610.5	294
11943at7399	HKY+I	GTR+I	2.64431	converged	chr1-15	NW_011797710.1	630658	633789	Complete	813.8	387
11944at7399	HKY+I	GTR+I	7.7172	converged	chr1-15	NW_011794959.1A	648449	650855	Complete	633	334
11959at7399	GTR+I	GTR+G4	86.102	converged	chr1-15	NW_011795116.1	106206	113552	Complete	748.2	460
1195at7399	GTR+I+G4	GTR+I	3.00292	converged	chr1-15	NW_011797481.1	667301	675314	Complete	1992.8	967
11969at7399	GTR+I+G4	GTR+G4	5.35569	converged	chr1-15	NW_011796690.1	115541	117707	Complete	850	379
1196at7399	GTR+I+G4	GTR+I	6.68513	converged	chr1-15	NW_011799865.1	1109214	1183146	Complete	1831.7	1292
11973at7399	GTR+I	GTR+G4	4.62391	converged	chr1-15	NW_011796951.1	4967263	4975619	Complete	692	382
11981at7399	GTR+I+G4	GTR+G4	9.91545	converged	chr1-15	NW_011796951.1	1331406	1349004	Fragmented	273.8	243
11988at7399	GTR+G4	HKY+G4	3.50729	converged	chr1-15	NW_011801043.1	1140339	1152411	Complete	546.2	279
11990at7399	GTR+I+G4	GTR+I	4.10496	converged	chr1-15	NW_011801858.1	1443560	1444876	Complete	366.3	300
11992at7399	GTR+I+G4	GTR+I	4.1312	converged	chr1-15	NW_011799865.1	719498	727912	Complete	677.6	350
11995at7399	GTR+I+G4	GTR+I	3.17493	converged	chr1-15	NW_011800891.1	509305	510672	Complete	715.7	384
11996at7399	HKY+I+G4	GTR+G4	7.67638	converged	chr16nr	NW_011795711.1	69453	75433	Complete	777.8	391
11999at7399	GTR+I+G4	HKY+I	2.91254	converged	chr1-15	NW_011797219.1	1595031	1596972	Complete	660.2	399
12003at7399	GTR+I+G4	HKY+G4	3.70845	converged	chr16r	NW_011803760.1	32536	34104	Complete	843.6	450
12005at7399	GTR+I+G4	HKY+I	5.85714	converged	chr1-15	NW_011796699.1	165299	170024	Complete	809.1	385
12008at7399	HKY+I	HKY+G4	3.25656	converged	chr1-15	NW_011796746.1	848148	854711	Complete	596.2	433
12010at7399	GTR+I+G4	GTR+G4	2.37318	converged	chr1-15	NW_011798796.1	334647	350299	Complete	783.9	477
12018at7399	GTR+I	GTR+I	3.37609	converged	chr1-15	NW_011803501.1	2121489	2122857	Complete	641.5	360
12023at7399	GTR+I+G4	HKY+I	20.3586	converged	chr1-15	NW_011799271.1	1423230	1429091	Complete	752.8	405
12024at7399	HKY+I+G4	GTR+I	4.76676	converged	chr1-15	NW_011798105.1	1640329	1642943	Complete	799.3	403
12030at7399	GTR+I+G4	GTR+I	4.91254	converged	chr1-15	NW_011800408.1	3352	6330	Complete	639.7	357
12046at7399	HKY+I	GTR+I	5.98834	converged	chr1-15	NW_011804666.1	187840	190863	Complete	747.2	438
12049at7399	GTR+I+G4	HKY+I	1.207	converged	chr1-15	NW_011798938.1	650847	657924	Fragmented	499.8	281
12054at7399	F81+I	GTR+G4	6.67347	converged	chr1-15	NW_011800496.1	1524801	1527142	Complete	679.4	383
12059at7399	HKY+I	GTR+I	6.23907	converged	chr1-15	NW_011801043.1	1260671	1267585	Complete	890.2	442
12065at7399	GTR+I+G4	GTR+I	3.42274	converged	chr1-15	NW_011794825.1	131105	133369	Complete	796	372
12069at7399	GTR+G4	GTR+I	3.00875	converged	chr1-15	NW_011804666.1	204021	206632	Complete	781.2	373
12077at7399	GTR+I	GTR+I	11.9738	converged	chr1-15	NW_011803501.1	2812425	2817257	Complete	537.2	447
12078at7399	GTR+I+G4	GTR+I	1.99125	converged	chr1-15	NW_011803501.1	3033827	3036616	Complete	874.1	514
12080at7399	HKY+I+G4	F81+I+G4	12.07	converged	chr1-15	NW_011802221.1	1293049	1297443	Complete	700.1	494
12084at7399	GTR+I+G4	HKY+I	3	converged	chr1-15	NW_011802221.1	8056	10393	Complete	782.5	387
12085at7399	HKY+I+G4	HKY+I	3.29446	converged	chr1-15	NW_011800877.1	957531	966675	Complete	674.6	360
12088at7399	GTR+I+G4	GTR+I	4.08455	failed	chr1-15	NW_011798256.1	1704424	1706148	Complete	761.3	426
12092at7399	GTR+I+G4	HKY+G4	2.4344	converged	chr1-15	NW_011796705.1	1079944	1082231	Complete	769.1	483
12094at7399	GTR+I	GTR+I	1.23907	converged	chr1-15	NW_011800054.1	79885	86803	Complete	1142.7	618
12100at7399	HKY+I+G4	GTR+I	1.08163	converged	chr1-15	NW_011796951.1	5486923	5488941	Complete	773	359
12104at7399	GTR+I+G4	GTR+I	0.740525	converged	chr1-15	NW_011805521.1	1	1779	Complete	583.9	280
12110at7399	HKY+I+G4	HKY+G4	1.48105	converged	chr1-15	NW_011800360.1B	400470	401990	Complete	816.2	436
12116at7399	GTR+I	GTR+I	7.69679	converged	chr1-15	NW_011798377.1	5472	11130	Complete	872.7	445
12124at7399	GTR+I	HKY+I	2.15743	converged	chr1-15	NW_011795276.1	2607026	2609629	Complete	559.4	355
12133at7399	GTR+I	GTR+G4	118.42	failed	chr1-15	NW_011797114.1	296310	336420	Complete	764.8	369
12143at7399	GTR+I+G4	HKY+I	5.20408	converged	chr16r	NW_011803760.1	863856	866286	Complete	458.2	324
12158at7399	GTR+I+G4	HKY+I	17.5248	converged	chr1-15	NW_011794668.1	215605	220374	Complete	529.1	385
12166at7399	GTR+G4	F81+I+G4	20.2915	converged	chr1-15	NW_011797722.1	705985	714405	Complete	839.6	369
12167at7399	GTR+I	GTR+I	9.26822	converged	chr1-15	NW_011800996.1	121037	124465	Complete	658	333
12168at7399	GTR+I+G4	GTR+G4	4.65015	converged	chr1-15	NW_011795378.1	1391884	1418524	Complete	551.4	353
12169at7399	GTR+I	GTR+I	34.4286	converged	chr1-15	NW_011797280.1C	423099	429290	Complete	826.9	408
12171at7399	GTR+G4	GTR+G4	32.7376	converged	chr1-15	NW_011795357.1	884241	894579	Complete	797.9	444
12176at7399	GTR+I+G4	GTR+I	3.44023	converged	chr1-15	NW_011796848.1	2749792	2761887	Complete	1068.5	622
12184at7399	GTR+I+G4	HKY+G4	2.04373	converged	chr1-15	NW_011804574.1	237377	238588	Complete	653.2	333
12186at7399	GTR+I	GTR+G4	21.8047	failed	chr1-15	NW_011794360.1	162272	174885	Complete	774.1	408
12201at7399	GTR+I+G4	GTR+I	2.98834	converged	chr1-15	NW_011795241.1	46182	51823	Complete	733.2	361
12204at7399	GTR+I+G4	GTR+G4	7.02332	converged	chr1-15	NW_011795398.1	386995	395998	Complete	816	374
12205at7399	GTR+I+G4	GTR+I	2.40525	converged	chr1-15	NW_011794959.1A	877011	879238	Complete	723.8	336
12207at7399	HKY+I+G4	GTR+I	7.4723	converged	chr1-15	NW_011795276.1	3087179	3089584	Complete	607.8	335
12209at7399	HKY+I+G4	HKY+I	4.7172	converged	chr1-15	NW_011797481.1	1537536	1539490	Complete	723.2	381
12215at7399	HKY+G4	GTR+I	29.8192	converged	chr1-15	NW_011804464.1	1873192	1881363	Complete	715.5	395
12216at7399	GTR+I	GTR+I	10.8047	converged	chr1-15	NW_011798796.1	146558	148441	Complete	873	404
12218at7399	GTR+I	GTR+I	6.87172	converged	chr1-15	NW_011795241.1	5139	12372	Complete	658	364
12226at7399	GTR+I+G4	GTR+G4	3.17784	converged	chr1-15	NW_011800360.1A	3398006	3400494	Complete	725	449
12227at7399	F81+I+G4	GTR+I	10.1516	converged	chr1-15	NW_011804339.1	49557	64301	Complete	520.9	442
12229at7399	GTR+I+G4	GTR+I	2.17784	converged	chr1-15	NW_011798256.1	2115889	2117586	Complete	741.7	424
12232at7399	GTR+I+G4	GTR+I+G4	6.17784	converged	chr16nr	NW_011795053.1	469888	472618	Complete	372	469
12238at7399	GTR+I+G4	HKY+I	1.53353	converged	chr1-15	NW_011794774.1	625	1821	Complete	800.7	374
12241at7399	HKY+I+G4	HKY+I	7.62391	converged	chr1-15	NW_011801043.1	591837	599003	Complete	699.9	345
12243at7399	HKY+I+G4	GTR+I	0.71137	converged	chr1-15	NW_011798256.1	2411414	2413659	Complete	476.5	430
12249at7399	HKY+I+G4	GTR+I	10.3703	converged	chr1-15	NW_011796848.1	3504149	3508227	Complete	852.1	487
12254at7399	GTR+I+G4	GTR+I	1.10787	converged	chr1-15	NW_011796951.1	3739086	3740802	Complete	633.5	320
12255at7399	GTR+I	GTR+G4	2.81633	converged	chr1-15	NW_011800046.1	45613	55909	Complete	802.2	351
12261at7399	HKY+I+G4	HKY+I	3.23615	converged	chr1-15	NW_011797481.1	1507973	1510602	Complete	679.8	374
12266at7399	F81+I+G4	HKY+I	4.95335	converged	chr1-15	NW_011796954.1	118550	122590	Complete	794.6	420
12271at7399	GTR+I+G4	GTR+I+G4	38.1633	converged	chr16r	NW_011803760.1	886495	897230	Complete	800.9	486
12272at7399	GTR+I	GTR+I	10.3032	converged	chr1-15	NW_011800945.1	588512	594096	Complete	922.3	635
12275at7399	GTR+I+G4	HKY+I	6.6035	converged	chr1-15	NW_011795732.1	194835	199210	Fragmented	242.9	196
1227at7399	GTR+I+G4	GTR+G4	10.4956	converged	chr1-15	NW_011800496.1	991640	998313	Complete	2299	1198
12280at7399	GTR+I	GTR+G4	2.17784	converged	chr1-15	NW_011795732.1	687358	690870	Complete	800.8	450
12281at7399	HKY+I	GTR+I	1.69971	converged	chr1-15	NW_011804671.1	73539	76301	Complete	763	408
12303at7399	HKY+I	GTR+G4	4.61224	converged	chr1-15	NW_011803501.1	2108658	2114407	Complete	730.9	397
12316at7399	GTR+I	GTR+I	1.1895	converged	chr1-15	NW_011798759.1	90385	93064	Complete	612.8	322
12317at7399	GTR+I+G4	GTR+I	4.34402	converged	chr1-15	NW_011804464.1	1902965	1905655	Complete	751.2	363
12319at7399	HKY+I+G4	HKY+I	2.79883	converged	chr1-15	NW_011794496.1	15921	17641	Complete	669.7	363
12320at7399	GTR+I	GTR+I	7.19825	converged	chr1-15	NW_011800927.1	210211	229915	Complete	766.6	366
12321at7399	HKY+I	GTR+I	5.0758	converged	chr1-15	NW_011803529.1	18040	25337	Complete	641.3	367
12324at7399	GTR+I+G4	HKY+I	2.5102	converged	chr16nr	NW_011801243.1	29088	31448	Complete	785.5	382
1232at7399	GTR+I+G4	HKY+I	11.3499	converged	chr1-15	NW_011796586.1	130676	136678	Complete	2550.7	1155
12330at7399	GTR+G4	GTR+G4	10.0146	converged	chr1-15	NW_011796848.1	3899003	3902380	Complete	816.9	440
12331at7399	GTR+I+G4	GTR+I	12.3732	converged	chr1-15	NW_011795357.1	12557	16260	Complete	462.1	436
12338at7399	GTR+I+G4	GTR+I	3.94752	converged	chr1-15	NW_011796951.1	4984902	4986456	Complete	701.1	339
12341at7399	GTR+I+G4	HKY+I	5.2828	converged	chr16r	NW_011803760.1	1008824	1010435	Complete	659	364
12344at7399	GTR+I+G4	GTR+I	6.53644	converged	chr1-15	NW_011795378.1	1307770	1310551	Complete	626.7	343
12347at7399	GTR+I+G4	HKY+I	10.6122	converged	chr1-15	NW_011795725.1	910944	913227	Complete	660.4	405
12353at7399	GTR+I+G4	GTR+I	3.43732	converged	chr1-15	NW_011800360.1A	1986923	1988884	Complete	913.9	488
1235at7399	HKY+I	HKY+I	92.2828	converged	chr16nr	NW_011794844.1	915182	950317	Complete	2023.5	1062
12363at7399	GTR+I	GTR+I	2.05539	converged	chr1-15	NW_011804688.1	1005197	1011839	Complete	555.1	314
12367at7399	GTR+I+G4	HKY+I+G4	3.61516	converged	chr1-15	NW_011796951.1	4405360	4413718	Complete	460.3	456
12369at7399	GTR+I+G4	GTR+I+G4	4.09621	converged	chr1-15	NW_011800891.1	364062	367172	Complete	722.5	544
12370at7399	GTR+I+G4	HKY+I	9.09913	converged	chr1-15	NW_011796802.1	430349	433858	Complete	693.2	468
12373at7399	HKY+I	GTR+G4	5.06122	converged	chr1-15	NW_011796743.1	80487	90934	Complete	862.7	375
12375at7399	F81+I+G4	HKY+I	9.8309	converged	chr1-15	NW_011804688.1	2459253	2462065	Complete	457.6	288
12377at7399	HKY+G4	HKY+G4	9.95044	converged	chr1-15	NW_011796844.1	1883	14854	Complete	585.6	363
12383at7399	GTR+I	HKY+G4	2.5102	converged	chr1-15	NW_011803484.1	462493	470233	Complete	676.4	345
12397at7399	GTR+I+G4	GTR+I	4.92128	converged	chr1-15	NW_011796180.1	100731	103674	Complete	651.1	342
123at7399	GTR+I+G4	GTR+I	11.2799	converged	chr1-15	NW_011795876.1	688413	727401	Complete	4486	3116
12400at7399	GTR+I+G4	GTR+I	7.00875	converged	chr1-15	NW_011796898.1	128184	132368	Complete	692.8	400
12404at7399	GTR+I+G4	GTR+G4	3.87172	converged	chr16nr	NW_011795053.1	383225	384463	Complete	298.6	355
12406at7399	GTR+I+G4	HKY+I	9.4898	converged	chr1-15	NW_011803501.1	2070092	2072814	Complete	602.9	364
12411at7399	F81	GTR+G4	53.0641	converged	chr1-15	NW_011800891.1	2208848	2224347	Complete	1171.7	644
12415at7399	GTR+I+G4	GTR+G4	24.6122	converged	chr1-15	NW_011800375.1	403027	416698	Complete	416.3	256
12420at7399	GTR+I+G4	HKY+I	3.61516	converged	chr1-15	NW_011796951.1	4405360	4414023	Complete	491.6	277
12424at7399	GTR+I+G4	GTR+I	10.9767	converged	chr1-15	NW_011796316.1	1002149	1004689	Complete	615.6	338
12425at7399	F81+I+G4	GTR+I	0.609329	converged	chr1-15	NW_011799658.1	94741	96910	Complete	864.5	401
12428at7399	GTR+I+G4	HKY+G4	9.31778	converged	chr1-15	NW_011797120.1	239632	242275	Complete	687.2	411
1242at7399	GTR+I+G4	GTR+G4	19.0233	converged	chr1-15	NW_011797098.1	76934	85215	Complete	1909.3	1088
12433at7399	GTR+I+G4	HKY+I	9.69679	converged	chr1-15	NW_011795580.1	294652	305420	Complete	867.9	466
12437at7399	HKY+I	GTR+I	40.2536	converged	chr1-15	NW_011796848.1	2556308	2571654	Complete	675.6	509
12440at7399	GTR+I	HKY+I	5.31487	converged	chr1-15	NW_011796813.1	430076	432246	Complete	759.2	345
12443at7399	HKY+I	GTR+G4	17.0845	converged	chr1-15	NW_011795148.1	38816	47644	Complete	420.1	416
12444at7399	F81+I+G4	GTR+I	7.88047	converged	chr1-15	NW_011800717.1	123581	152368	Complete	793.3	402
12450at7399	HKY+I	GTR+I	9.04665	converged	chr1-15	NW_011800892.1	581	18113	Complete	812.9	746
12453at7399	GTR+I+G4	GTR+I	25.4052	converged	chr1-15	NW_011795876.1	193348	194679	Complete	777.3	390
12454at7399	GTR+I	GTR+I	5.54227	converged	chr16r	NW_011794933.1B	426641	428131	Complete	823.7	401
12460at7399	HKY+I	HKY+G4	8.05539	converged	chr1-15	NW_011798938.1	765866	770556	Complete	706	394
12461at7399	GTR+I	GTR+I	3.46356	converged	chr1-15	NW_011794959.1A	130375	133378	Complete	682.9	397
12462at7399	GTR+I+G4	F81+I+G4	20.0612	converged	chr1-15	NW_011797325.1	227964	232548	Complete	775	428
12465at7399	HKY+I+G4	GTR+I	5.31778	converged	chr16r	NW_011794933.1B	931513	934784	Complete	564.6	428
12469at7399	GTR+I+G4	HKY+G4	0.924198	converged	chr1-15	NW_011799586.1	1	2451	Complete	680	424
1246at7399	GTR+I+G4	GTR+I+G4	69.4869	converged	chr1-15	NW_011801043.1	536255	559609	Complete	772.2	415
12470at7399	GTR+I	GTR+G4	16.895	converged	chr1-15	NW_011800975.1	607037	628124	Complete	511.1	423
12482at7399	GTR+I	GTR+I	1.42566	converged	chr1-15	NW_011794928.1	1	15790	Complete	599.5	382
12494at7399	GTR+I+G4	GTR+I	2.88338	converged	chr1-15	NW_011796951.1	1219152	1222853	Complete	655.9	362
12499at7399	GTR+I+G4	HKY+G4	1.44606	converged	chr1-15	NW_011795876.1	1137664	1139554	Complete	594.4	372
12506at7399	F81	GTR+I	16.0466	converged	chr1-15	NW_011795389.1	169096	177578	Complete	778.4	444
12507at7399	GTR+I	GTR+G4	29.0408	converged	chr1-15	NW_011797077.1	86609	96873	Complete	850.1	436
12517at7399	HKY+I	GTR+G4	3.21283	converged	chr1-15	NW_011799271.1	1752160	1755890	Complete	513	319
12522at7399	F81+I+G4	GTR+I	2.83965	converged	chr16r	NW_011803760.1	347049	349117	Complete	777.1	349
12528at7399	HKY+I	GTR+G4	13.586	converged	chr1-15	NW_011800878.1	45250	61477	Complete	548.1	350
12535at7399	GTR+I+G4	GTR+I	6.78717	converged	chr1-15	NW_011804688.1	795755	808444	Complete	607.6	488
12541at7399	GTR+I	GTR+G4	1.77843	converged	chr1-15	NW_011800927.1	16664	19604	Complete	773.9	399
12545at7399	HKY+I+G4	GTR+G4	35.5977	converged	chr1-15	NW_011796848.1	5610732	5618185	Complete	807.1	430
12549at7399	GTR+I+G4	GTR+I	7.43149	converged	chr1-15	NW_011800496.1	1418207	1422163	Complete	774.5	523
12553at7399	GTR+I+G4	GTR+I	1.45773	converged	chr1-15	NW_011800054.1	97652	99486	Complete	932.4	389
12564at7399	GTR+I+G4	GTR+I	3.13703	converged	chr1-15	NW_011804688.1	2456456	2458803	Complete	753.3	409
12575at7399	GTR+I+G4	GTR+I	3.53936	converged	chr1-15	NW_011796898.1	253434	255347	Complete	793.8	396
12577at7399	GTR+I	GTR+I	2.32653	converged	chr1-15	NW_011796343.1	713167	715730	Complete	745.1	398
12578at7399	GTR+I+G4	GTR+I	1.25948	converged	chr1-15	NW_011797881.1	1	2526	Complete	541.6	247
12587at7399	GTR+I+G4	HKY+I	1.44898	converged	chr1-15	NW_011798256.1	870949	875312	Complete	649.9	407
12588at7399	HKY+I	GTR+G4	39.0525	converged	chr1-15	NW_011796951.1	185730	205040	Complete	455.3	240
12595at7399	GTR+G4	F81+I+G4	9.72303	converged	chr1-15	NW_011800941.1	1023354	1030742	Complete	620.6	350
1259at7399	GTR+I+G4	GTR+I	4.97085	converged	chr1-15	NW_011794869.1	1008725	1014928	Complete	2206.6	1080
12603at7399	GTR+I+G4	GTR+I	2.52187	converged	chr1-15	NW_011795276.1	3198257	3208808	Complete	656.2	353
12604at7399	HKY+I	GTR+G4	7.62099	failed	chr1-15	NW_011797696.1	211416	222073	Complete	551.5	495
12609at7399	GTR+G4	GTR+I+G4	3.46939	converged	chr1-15	NW_011803501.1	2077517	2089959	Complete	1056.1	1242
12615at7399	GTR+I	GTR+I	9.42857	converged	chr1-15	NW_011794668.1	466190	470481	Complete	791.4	392
12619at7399	GTR+I	GTR+I	156.968	converged	chr1-15	NW_011796705.1	2652126	2747480	Complete	795.6	391
1261at7399	GTR+I+G4	HKY+I	15.0262	converged	chr1-15	NW_011796746.1	292839	299305	Complete	2082.1	1355
12625at7399	HKY+I+G4	GTR+I	1.28863	converged	chr1-15	NW_011800360.1B	10189	19339	Complete	759.5	398
12637at7399	GTR+I+G4	GTR+I	1.83965	converged	chr1-15	NW_011794668.1	599569	601254	Complete	617.1	341
12638at7399	HKY+I+G4	GTR+I+G4	15.7784	converged	chr1-15	NW_011797219.1	1200511	1205250	Complete	1149.7	755
12643at7399	GTR+I	GTR+I	11.7201	converged	chr1-15	NW_011800360.1A	1132804	1140281	Complete	1258	756
12647at7399	HKY+I+G4	HKY+G4	4.47813	converged	chr1-15	NW_011801246.1	12587	18280	Complete	865.5	430
12653at7399	GTR+I	GTR+I	2.90087	converged	chr1-15	NW_011800934.1	119025	121092	Complete	769.6	344
12654at7399	GTR+I+G4	GTR+I	1.48397	converged	chr1-15	NW_011797219.1	1756572	1758988	Complete	673.3	338
12659at7399	GTR+I+G4	HKY+I	5.21283	converged	chr1-15	NW_011804608.1	711141	713571	Complete	610.4	335
12661at7399	GTR+I+G4	GTR+I	2.19242	converged	chr1-15	NW_011800891.1	511896	513422	Complete	465.6	286
12663at7399	HKY+I+G4	HKY+I	1.99708	converged	chr1-15	NW_011798796.1	11232	20627	Complete	688.2	335
12664at7399	GTR+I	GTR+I	11.2799	converged	chr1-15	NW_011802126.1	106931	115521	Complete	787.2	369
12668at7399	GTR+I+G4	GTR+G4	10.137	converged	chr1-15	NW_011794962.1	32497	37764	Complete	776.7	372
12672at7399	GTR+I+G4	GTR+I	4.68222	converged	chr1-15	NW_011799150.1	23702	26681	Complete	822.5	409
12673at7399	GTR+I+G4	GTR+I	1.69096	converged	chr1-15	NW_011797448.1	1082849	1084784	Complete	792.8	401
12676at7399	F81+I+G4	GTR+I	15	converged	chr1-15	NW_011800054.1	33435	39669	Complete	890	411
12677at7399	GTR+I	GTR+G4	25.1662	failed	chr1-15	NW_011798801.1	561329	572832	Complete	786.8	445
12680at7399	GTR+I	GTR+G4	19.8513	converged	chr1-15	NW_011801473.1	125134	155982	Complete	842.9	469
12690at7399	GTR+I	GTR+G4	28.6443	converged	chr1-15	NW_011800536.1	28294	39245	Complete	421.1	209
12695at7399	F81+I+G4	GTR+I	5.37609	converged	chr1-15	NW_011804686.1	100863	102484	Complete	721.1	403
12698at7399	GTR+I+G4	HKY+I	6.16327	converged	chr1-15	NW_011795276.1	1291038	1294027	Complete	816.1	505
12701at7399	F81+I	GTR+I	2.96501	converged	chr1-15	NW_011795996.1	204730	207293	Complete	678.4	319
12705at7399	GTR+I+G4	GTR+I	6.23324	converged	chr1-15	NW_011796624.1	403397	411607	Fragmented	420	247
12706at7399	HKY+I+G4	GTR+I	1.07289	converged	chr1-15	NW_011800667.1B	1438544	1440760	Complete	928.7	409
12707at7399	GTR+I+G4	GTR+I	3.95918	converged	chr1-15	NW_011801043.1	14875	16233	Complete	732	404
12713at7399	F81+I	GTR+G4	18.0641	converged	chr1-15	NW_011799899.1	269585	276209	Complete	532.7	391
12720at7399	GTR+I+G4	GTR+I	4.90379	converged	chr1-15	NW_011795398.1	1111741	1116419	Complete	951.9	779
12721at7399	GTR+I+G4	GTR+I	5.10787	converged	chr1-15	NW_011804688.1	693954	698108	Complete	646.2	505
12727at7399	GTR+I+G4	HKY+I	2.18367	converged	chr1-15	NW_011798796.1	316290	318049	Complete	665.6	364
12728at7399	F81+I	GTR+G4	3.30904	converged	chr1-15	NW_011801990.1	61671	66929	Complete	778.8	387
12734at7399	GTR+I+G4	GTR+G4	10.6064	converged	chr1-15	NW_011798957.1	146871	150583	Complete	904.8	498
1274at7399	HKY+I+G4	HKY+I	5.78426	converged	chr1-15	NW_011796951.1	1856681	1863344	Complete	2154.3	1156
12752at7399	GTR+I+G4	HKY+I	7.02915	converged	chr1-15	NW_011796951.1	288716	292381	Complete	685.9	357
12753at7399	GTR+I+G4	GTR+I	13.5364	converged	chr1-15	NW_011799840.1	78969	83419	Complete	821	403
12769at7399	GTR+I+G4	GTR+I	10.4315	converged	chr1-15	NW_011798920.1	24246	27719	Complete	794.6	466
12770at7399	F81+I	GTR+I	15.6501	converged	chr1-15	NW_011799840.1	1394537	1398734	Complete	732.5	460
12779at7399	GTR+I	GTR+I	11.7697	converged	chr1-15	NW_011801473.1	21908	28933	Complete	684.5	365
12784at7399	HKY+I+G4	HKY+I	2.65306	converged	chr1-15	NW_011799016.1	77292	81587	Complete	606.8	369
1279at7399	GTR+I	GTR+I	24.8834	converged	chr1-15	NW_011801984.1	986395	1000290	Complete	1915.1	1024
12809at7399	GTR+I	HKY+G4	7.93586	converged	chr1-15	NW_011797219.1	257478	261879	Complete	436.6	339
12810at7399	GTR+I	GTR+G4	34.1866	failed	chr1-15	NW_011797219.1	1674641	1689994	Complete	849.8	536
12825at7399	GTR+I+G4	GTR+I	1.98834	converged	chr1-15	NW_011794959.1A	167269	169719	Complete	767.8	376
12826at7399	GTR+I+G4	GTR+I	7.17201	converged	chr1-15	NW_011795870.1	1038009	1040073	Complete	615.8	404
1282at7399	GTR+I+G4	GTR+G4	19.4227	converged	chr1-15	NW_011799840.1	129349	138793	Complete	1152.5	603
12867at7399	GTR+I	GTR+I	7.91254	converged	chr1-15	NW_011802221.1	423909	425903	Complete	604.3	294
1286at7399	GTR+I+G4	GTR+I	36.0641	converged	chr1-15	NW_011794468.1	462176	475332	Complete	2136.1	1111
12873at7399	HKY+I	GTR+I	14.3411	converged	chr1-15	NW_011795413.1	131665	140587	Complete	772.1	403
12879at7399	GTR+I	GTR+G4	17.2828	converged	chr1-15	NW_011795389.1	9178	25070	Complete	874.9	601
1287at7399	GTR+I	GTR+I	17.5277	converged	chr1-15	NW_011799943.1	540035	549653	Complete	1853.2	996
12886at7399	HKY+I	HKY+I	2.42857	converged	chr1-15	NW_011803501.1	2444894	2446929	Complete	716.9	375
1288at7399	HKY+I	GTR+G4	11.6297	converged	chr1-15	NW_011796007.1	18239	35096	Complete	1582.6	1029
12892at7399	HKY+I+G4	HKY+I	12.6006	converged	chr1-15	NW_011797481.1	895627	899195	Complete	879.8	396
12894at7399	HKY+I	GTR+I	17.2711	converged	chr1-15	NW_011794489.1	910176	916070	Complete	853.4	418
12895at7399	GTR+G4	GTR+I	5.70845	converged	chr1-15	NW_011796821.1	929	2227	Complete	570.3	360
12899at7399	GTR+G4	GTR+G4	10.9708	converged	chr1-15	NW_011801375.1	20295	64308	Fragmented	452.1	227
12907at7399	GTR+I	GTR+I	5.42857	converged	chr1-15	NW_011797077.1	386961	389834	Complete	892.8	453
12908at7399	GTR+G4	HKY+I	36.8047	converged	chr1-15	NW_011800408.1	392593	411485	Complete	904.4	519
1290at7399	HKY+I+G4	GTR+G4	8.94461	converged	chr1-15	NW_011800360.1A	3408487	3418793	Complete	2283.9	1061
12913at7399	GTR+I+G4	GTR+I	2.00292	converged	chr1-15	NW_011798256.1	1061935	1063657	Complete	624	338
12915at7399	HKY+I+G4	GTR+G4	3.43732	converged	chr1-15	NW_011796316.1	74711	77108	Complete	517.9	316
12917at7399	GTR+I+G4	GTR+I	13.8776	converged	chr1-15	NW_011795357.1	1001456	1005054	Complete	735.9	388
12927at7399	HKY+I+G4	GTR+I	1.00875	converged	chr1-15	NW_011796987.1	34898	38054	Complete	741	457
12932at7399	HKY+I+G4	GTR+G4	1.12828	converged	chr1-15	NW_011797846.1	11670	25321	Complete	635.1	314
12938at7399	HKY+I+G4	GTR+I	8.95918	converged	chr1-15	NW_011795544.1	574392	578974	Complete	812.4	429
1293at7399	GTR+I	F81+I+G4	90.5015	failed	chr1-15	NW_011797077.1	867954	887789	Complete	1981	1191
1294at7399	GTR+I+G4	GTR+I	17.7755	converged	chr1-15	NW_011800375.1	430935	439637	Complete	2633.7	1764
12953at7399	HKY+I+G4	GTR+I+G4	8.0379	failed	chr1-15	NW_011800891.1	864912	866336	Complete	584.5	353
12960at7399	GTR+I+G4	GTR+I+G4	42.2741	converged	chr1-15	NW_011797077.1	99187	110415	Complete	843.3	545
12965at7399	HKY+I	GTR+G4	15.8601	converged	chr1-15	NW_011800946.1	393419	399691	Complete	709.4	337
12969at7399	HKY+I+G4	GTR+I	2.58601	converged	chr1-15	NW_011804688.1	3704782	3706652	Complete	749.5	391
1296at7399	GTR+I+G4	HKY+I	4.15743	converged	chr1-15	NW_011798938.1	326999	331995	Complete	2030.4	1075
1297at7399	HKY+I	HKY+I	10.2012	converged	chr1-15	NW_011799438.1	324720	339818	Complete	1982.6	1076
12981at7399	HKY+I	GTR+I	5.66472	converged	chr1-15	NW_011796951.1	1078306	1083614	Complete	751.3	427
12982at7399	GTR+G4	GTR+G4	3.47522	converged	chr1-15	NW_011798938.1	738446	745057	Fragmented	531.8	425
1298at7399	GTR+I+G4	HKY+G4	14.5627	converged	chr1-15	NW_011800891.1	2598223	2611154	Complete	1518.1	1162
12994at7399	F81+I+G4	GTR+G4	7.05539	converged	chr1-15	NW_011797361.1	5035	10825	Complete	564.3	259
12997at7399	F81+I+G4	GTR+G4	12.6501	converged	chr1-15	NW_011799271.1	1710931	1714812	Complete	791.1	394
1299at7399	HKY+I	GTR+G4	32.8455	converged	chr1-15	NW_011801473.1	257464	307635	Fragmented	1367.2	820
13007at7399	HKY+I	F81+I+G4	49.1166	converged	chr1-15	NW_011800876.1	454988	476347	Complete	578.7	298
13008at7399	GTR+I	F81+I+G4	9.54227	converged	chr1-15	NW_011796896.1	242932	250795	Complete	865.2	384
13018at7399	GTR+I+G4	HKY+G4	3.62974	converged	chr1-15	NW_011801858.1	664156	667367	Complete	681.4	396
13021at7399	GTR+I	GTR+I	10.2653	converged	chr1-15	NW_011794913.1	1129891	1134579	Complete	742.9	407
13022at7399	GTR+I	GTR+G4	12.793	converged	chr1-15	NW_011795389.1	622546	628467	Complete	498	328
13026at7399	GTR+I	GTR+I	24.7026	converged	chr1-15	NW_011797219.1	1764534	1774186	Complete	467.1	320
13032at7399	GTR+I+G4	HKY+I	8.14577	converged	chr1-15	NW_011803144.1	98423	120796	Complete	463.9	244
13034at7399	HKY+I+G4	GTR+G4	2.11079	converged	chr1-15	NW_011796896.1	310136	313112	Complete	751.5	352
13035at7399	GTR+I+G4	GTR+G4	11.6851	converged	chr1-15	NW_011799840.1	1640508	1646037	Complete	636.9	348
13037at7399	GTR+I+G4	GTR+I	5.10204	converged	chr1-15	NW_011797376.1	261570	263881	Complete	637.5	333
1303at7399	GTR+I+G4	GTR+I+G4	42.5743	converged	chr1-15	NW_011803501.1	2679032	2686177	Complete	1915.6	1163
13055at7399	GTR+I	HKY+I	47.8017	converged	chr1-15	NW_011797722.1	433717	451609	Complete	693.3	377
13074at7399	GTR+G4	HKY+I	3.55394	converged	chr16r	NW_011797094.1	1773130	1775565	Complete	743.9	364
1307at7399	GTR+I+G4	GTR+I+G4	17.2741	converged	chr1-15	NW_011801984.1	357432	366569	Complete	1695.7	2282
13082at7399	GTR+I+G4	GTR+I	12.3878	converged	chr1-15	NW_011800934.1	113761	117969	Complete	458.7	314
13084at7399	GTR+I+G4	HKY+I	3.44606	converged	chr1-15	NW_011795870.1	845368	846971	Complete	494.8	337
13085at7399	GTR+I	GTR+I	3.60058	converged	chr1-15	NW_011798256.1	3406790	3408986	Complete	709.5	357
13092at7399	GTR+I+G4	GTR+I	0.842566	converged	chr1-15	NW_011800054.1	768045	770276	Complete	549.2	361
13097at7399	GTR+I+G4	HKY+I	4.21574	converged	chr1-15	NW_011798938.1	139659	142829	Complete	847.7	433
13103at7399	HKY+I	GTR+I	64.1312	converged	chr1-15	NW_011800945.1	1558781	1585327	Complete	653.4	410
13105at7399	GTR+I+G4	GTR+I	4.23907	converged	chr1-15	NW_011798938.1	378828	382580	Complete	942.8	675
13106at7399	GTR+I	GTR+I	3.32362	converged	chr1-15	NW_011795580.1	1952975	1955647	Complete	533.4	285
13110at7399	HKY+I+G4	GTR+I+G4	5.90671	converged	chr1-15	NW_011801043.1	406997	411833	Complete	621.1	332
13111at7399	GTR+I	GTR+G4	12.2216	converged	chr1-15	NW_011796848.1	2911337	2920329	Complete	564.7	322
13114at7399	GTR+I+G4	F81	12.7638	converged	chr1-15	NW_011795876.1	406089	411749	Complete	619	413
13120at7399	HKY+G4	GTR+G4	27.3294	converged	chr1-15	NW_011803501.1	1087874	1110226	Complete	528	532
13127at7399	GTR+I+G4	HKY+I+G4	6.47522	converged	chr1-15	NW_011796848.1	283218	285250	Complete	689.9	545
13136at7399	GTR+I+G4	GTR+I	2.74636	converged	chr1-15	NW_011795413.1	336455	338852	Complete	637.4	333
13137at7399	GTR+I+G4	GTR	0.536443	failed	chr1-15	NW_011805611.1	1	1731	Complete	443.6	382
13138at7399	HKY+I+G4	GTR+I	3.38776	converged	chr1-15	NW_011794879.1	2249	5685	Complete	771.4	367
13139at7399	F81+I+G4	GTR+I	4.72595	converged	chr16r	NW_011803760.1	939607	941726	Complete	801.4	394
1313at7399	GTR+I	GTR+I	30.3848	converged	chr1-15	NW_011795475.1	719949	734936	Complete	2075.6	1168
13144at7399	F81+I+G4	HKY+I	5.88047	converged	chr1-15	NW_011800496.1	1150312	1153754	Complete	868.7	481
1314at7399	GTR+I+G4	GTR+I	8.98251	converged	chr1-15	NW_011795725.1	920412	925919	Complete	2427.2	1186
13156at7399	HKY+I	GTR+G4	11.484	converged	chr1-15	NW_011795276.1	5070267	5078573	Complete	653.6	289
13173at7399	GTR+I	GTR+G4	6.65306	failed	chr1-15	NW_011794825.1	206753	212200	Complete	847.5	448
13188at7399	HKY+I	GTR+I	5.23324	converged	chr1-15	NW_011794612.1	19426	37401	Complete	452.7	309
13189at7399	GTR+I+G4	GTR+I+G4	18.9155	converged	chr1-15	NW_011798256.1	2144785	2152026	Complete	831.9	607
1318at7399	GTR+I+G4	GTR+I+G4	59.3965	converged	chr1-15	NW_011799271.1	1187835	1201561	Complete	682.9	1477
13190at7399	GTR+I+G4	GTR+I	6.91254	converged	chr1-15	NW_011795580.1	149069	151835	Complete	754	368
13193at7399	HKY+I+G4	GTR+I	3.37026	converged	chr1-15	NW_011796813.1	3689	5420	Complete	570.9	357
131at7399	HKY+I+G4	HKY+I	11.9184	converged	chr1-15	NW_011800360.1A	3952407	3969027	Complete	5834.6	2800
13211at7399	HKY+I	GTR+I	1.8309	converged	chr1-15	NW_011801043.1	603193	610557	Complete	673.8	346
13213at7399	GTR+I	GTR+I	31.8513	failed	chr1-15	NW_011797376.1	80375	91072	Complete	573.6	273
13217at7399	GTR+I	GTR+I	1.28571	converged	chr1-15	NW_011795544.1	676195	677952	Complete	849.8	366
13218at7399	GTR+I	GTR+I	36.516	converged	chr1-15	NW_011798105.1	2966660	2981375	Complete	589.5	341
13225at7399	GTR+I	GTR+G4	3.793	converged	chr1-15	NW_011802135.1	286616	292390	Complete	695.8	348
13228at7399	HKY+G4	HKY+G4	3.60058	converged	chr1-15	NW_011796951.1	6009874	6016405	Complete	609.4	413
1322at7399	GTR+I+G4	GTR+I+G4	46.2449	converged	chr1-15	NW_011803501.1	2688958	2693677	Complete	2005.1	991
13232at7399	GTR+I	GTR+I	47.6618	converged	chr16nr	NW_011801243.1	788255	791285	Complete	866.7	448
13233at7399	GTR+I+G4	GTR+I+G4	8.55102	converged	chr1-15	NW_011794819.1	208198	212160	Complete	1036.3	599
13234at7399	F81+I+G4	GTR+G4	43.6443	converged	chr1-15	NW_011795580.1	1481205	1506466	Complete	638.9	521
13236at7399	GTR+I+G4	GTR+I	3.4519	converged	chr1-15	NW_011798938.1	89030	99461	Complete	995.1	758
13243at7399	HKY+I	GTR+I	1.29738	converged	chr1-15	NW_011795732.1	755313	762628	Complete	701.7	353
13244at7399	HKY+I	F81+I+G4	16.1866	converged	chr1-15	NW_011801990.1	1014423	1022940	Complete	623.8	362
13250at7399	HKY+I+G4	HKY+I	2.46064	converged	chr1-15	NW_011796951.1	4251553	4259873	Complete	513.8	368
13252at7399	GTR+I	GTR+I	29.7405	converged	chr1-15	NW_011802221.1	707609	718088	Complete	534.8	398
1325at7399	GTR+I+G4	GTR+I	51.3207	converged	chr1-15	NW_011799348.1	1143	22369	Complete	1610.6	1566
13261at7399	GTR+I	GTR+I	2.00292	converged	chr1-15	NW_011799840.1	225001	226929	Complete	784.5	356
13263at7399	F81	GTR+G4	18.9825	converged	chr1-15	NW_011804464.1	1349558	1352625	Complete	451.4	249
13270at7399	HKY+I	GTR+G4	9.793	failed	chr1-15	NW_011799487.1	1	14311	Fragmented	527.8	275
13273at7399	GTR+I	GTR+G4	32.1079	converged	chr1-15	NW_011799730.1	635022	647919	Complete	742.8	378
13283at7399	HKY+I+G4	GTR+G4	5.55102	converged	chr1-15	NW_011797361.1	52077	55721	Complete	624.5	421
13288at7399	GTR+I	GTR+I	24.9096	converged	chr1-15	NW_011799016.1	877461	892261	Complete	1167.8	683
1329at7399	GTR+I+G4	GTR+I	2.53936	converged	chr1-15	NW_011796848.1	2891380	2907276	Complete	2044.3	1955
13303at7399	GTR+I+G4	GTR+I	17.8601	converged	chr1-15	NW_011794959.1A	40394	44513	Complete	756.2	420
13306at7399	GTR+I	GTR+I	6.02041	converged	chr1-15	NW_011804695.1	47903	50133	Complete	626.9	475
1330at7399	GTR+I+G4	HKY+I	10.1166	converged	chr1-15	NW_011795357.1	866054	872178	Complete	2143.5	1072
13312at7399	GTR+I+G4	GTR+I	5.97085	converged	chr16r	NW_011803760.1	685944	687975	Complete	670.1	361
13316at7399	HKY+I+G4	GTR+G4	2.99708	converged	chr1-15	NW_011798377.1	446067	447410	Complete	524.5	349
1331at7399	GTR+I+G4	HKY+I	4.13994	converged	chr1-15	NW_011802494.1	114831	126790	Complete	2221.3	1172
13338at7399	GTR+I+G4	GTR+I	4.13411	converged	chr1-15	NW_011794959.1B	172479	174958	Complete	689.3	514
13342at7399	GTR+I+G4	GTR+I+G4	9.64431	converged	chr1-15	NW_011796896.1	176699	178459	Complete	621.7	321
13347at7399	HKY+I	GTR+G4	9.01749	converged	chr1-15	NW_011798256.1	183281	194605	Complete	515	279
1334at7399	HKY+I	GTR+G4	50.1458	converged	chr1-15	NW_011800496.1	1557825	1582526	Complete	2108.8	1086
13350at7399	HKY+I	GTR+I	25.0875	converged	chr16nr	NW_011795727.1	588032	589544	Complete	555	359
13358at7399	GTR+I+G4	GTR+I	29.3761	converged	chr1-15	NW_011799730.1	623356	630318	Complete	744.3	402
1335at7399	GTR+I+G4	GTR+I	1	converged	chr1-15	NW_011798256.1	496045	504962	Complete	2232	1067
13363at7399	GTR+I+G4	GTR+I	3.6414	converged	chr1-15	NW_011800891.1	1495574	1499051	Complete	1108.7	775
13372at7399	GTR+I+G4	HKY+G4	4.67055	converged	chr1-15	NW_011797417.1	4478	9926	Fragmented	524.4	263
13378at7399	HKY+I	GTR+I	54.5773	converged	chr1-15	NW_011797077.1	978348	994195	Complete	552.9	305
13387at7399	HKY+I+G4	GTR+I	3.79592	converged	chr16r	NW_011794933.1B	1351186	1352759	Complete	615.3	395
13392at7399	GTR+I	GTR+G4	6.95044	converged	chr1-15	NW_011794587.1	535479	543590	Complete	782.1	398
13394at7399	HKY+I	GTR+G4	7.67347	converged	chr1-15	NW_011804688.1	428574	449919	Complete	564	362
13395at7399	GTR+I+G4	GTR+G4	5.33819	converged	chr1-15	NW_011797510.1	417635	420067	Complete	491.8	585
13397at7399	F81+I+G4	F81+I+G4	60.5102	converged	chr1-15	NW_011804688.1	721272	751698	Complete	620.3	331
13399at7399	GTR+I+G4	GTR+I	7.37609	converged	chr1-15	NW_011796954.1	96677	98930	Complete	660.4	339
133at7399	GTR+I+G4	GTR+I+G4	33.1866	converged	chr16nr	NW_011794844.1	711525	728916	Complete	4410.3	2791
13407at7399	GTR+I+G4	GTR+I	4.1516	converged	chr1-15	NW_011795276.1	1303696	1305477	Complete	617.4	336
13411at7399	GTR+I+G4	GTR+I	2.98834	converged	chr1-15	NW_011795241.1	43571	45649	Complete	766.7	451
13423at7399	GTR+I+G4	HKY+I	0.714286	converged	chr1-15	NW_011794878.1	1923	3223	Complete	407.3	266
13427at7399	HKY+I	GTR+G4	5.19825	converged	chr1-15	NW_011799584.1	99267	103648	Complete	737.8	342
1342at7399	GTR+I+G4	HKY+I	32.3644	converged	chr1-15	NW_011799348.1	315181	328753	Complete	2493.8	1179
13434at7399	GTR+I+G4	HKY+I	9.53061	converged	chr1-15	NW_011796012.1	86238	89069	Complete	524.1	342
13437at7399	HKY+I+G4	HKY+I	10.6851	converged	chr1-15	NW_011795357.1	519311	522632	Complete	672.5	668
13439at7399	HKY+I+G4	GTR+I	7.92711	converged	chr1-15	NW_011798762.1	17270	20385	Complete	1000.3	636
1343at7399	GTR+I+G4	GTR+I	11.8251	converged	chr1-15	NW_011800360.1A	4165749	4175215	Complete	2364.2	1139
13446at7399	GTR+I	GTR+I	9.56851	converged	chr1-15	NW_011796896.1	93511	100873	Complete	683	333
13449at7399	HKY+I	GTR+I	20.6618	converged	chr1-15	NW_011797077.1	603511	617443	Complete	663.8	296
13454at7399	GTR+I	GTR+I	5.25364	converged	chr1-15	NW_011799271.1	1266302	1268376	Complete	745.5	362
13455at7399	GTR+I	GTR+G4	5.5481	converged	chr1-15	NW_011798256.1	3426739	3431793	Complete	659.8	341
13460at7399	HKY+I	GTR+I	2.02041	converged	chr1-15	NW_011796183.1	1379	5905	Complete	666.9	388
13461at7399	HKY+I	GTR+G4	16.4577	converged	chr1-15	NW_011799563.1	1011	21565	Complete	345	453
13463at7399	GTR+I+G4	HKY+I	4.40816	converged	chr1-15	NW_011797481.1	982964	985583	Complete	954.7	549
13467at7399	HKY+I+G4	HKY+I	8.1137	converged	chr1-15	NW_011800927.1	463645	467744	Complete	848.4	469
13472at7399	HKY+I	GTR+I	14	converged	chr1-15	NW_011798379.1	50077	63785	Complete	737.4	380
13474at7399	GTR+I	GTR+G4	15.6997	failed	chr16r	NW_011797094.1	1508284	1513176	Complete	644	365
13476at7399	GTR+I+G4	HKY+I	6.09621	converged	chr1-15	NW_011795477.1	404327	409731	Complete	704.1	363
13479at7399	HKY+I	HKY+I	4.46647	converged	chr1-15	NW_011797612.1	613650	618213	Complete	605.3	328
13486at7399	GTR+I+G4	HKY+I	10.035	converged	chr1-15	NW_011797481.1	473827	478180	Complete	772.6	475
13489at7399	HKY+I+G4	GTR+I	3.2449	converged	chr1-15	NW_011798013.1	797	3467	Complete	521	348
1348at7399	HKY+G4	HKY+G4	5.67638	converged	chr1-15	NW_011800511.1	29872	54103	Fragmented	1113.2	678
13493at7399	GTR+I	GTR+I	2.69679	converged	chr1-15	NW_011801043.1	599856	602219	Complete	631.1	344
13495at7399	GTR+I+G4	HKY+I	13.242	converged	chr1-15	NW_011804686.1	75559	80023	Complete	811.3	540
13499at7399	F81+I+G4	GTR+I	19.0904	converged	chr1-15	NW_011797325.1	87255	92564	Complete	738.3	383
13511at7399	GTR+I+G4	HKY+G4	2.5277	converged	chr1-15	NW_011800927.1	305553	308011	Complete	950.7	527
13515at7399	GTR+I+G4	HKY+G4	0.819242	converged	chr16r	NW_011797094.1	1711787	1713405	Complete	583.3	331
13523at7399	HKY+G4	HKY+G4	2.39067	converged	chr1-15	NW_011797325.1	369629	378629	Complete	663.9	372
13546at7399	GTR+I+G4	GTR+I	6.05539	converged	chr1-15	NW_011799348.1	507534	509221	Complete	670.3	329
13547at7399	GTR+I+G4	HKY+I	3.86297	converged	chr1-15	NW_011794959.1A	137942	139995	Complete	632.5	371
13550at7399	HKY+I	GTR+I	22.6793	converged	chr1-15	NW_011802135.1	178747	191602	Complete	553.8	276
1355at7399	GTR+I+G4	GTR+G4	12.3236	converged	chr16nr	NW_011796111.1	103340	115816	Complete	1243.3	1268
13561at7399	HKY+I	GTR+I	8.22449	converged	chr1-15	NW_011798256.1	3419500	3423276	Complete	729.9	439
13567at7399	GTR+I	GTR+I	0.865889	converged	chr1-15	NW_011799865.1	710167	712264	Complete	595.5	334
1356at7399	GTR+I+G4	GTR+I	5.41399	converged	chr1-15	NW_011799943.1	56432	63032	Complete	2573.9	1173
13586at7399	GTR+I+G4	GTR+I	3.33236	converged	chr1-15	NW_011800360.1A	2170430	2172217	Complete	616.2	311
13589at7399	F81+I+G4	HKY+I	7.02624	converged	chr1-15	NW_011794668.1	526964	530600	Complete	704.1	324
13593at7399	F81+I+G4	GTR+I	6.14577	converged	chr1-15	NW_011799584.1	175579	179965	Complete	643.9	342
13598at7399	F81+I+G4	F81+I+G4	51.6647	converged	chr1-15	NW_011795003.1	170375	194648	Complete	735	342
13603at7399	HKY+I	GTR+I	17.688	converged	chr16nr	NW_011795620.1	29373	39936	Complete	887.3	391
13604at7399	GTR+I	GTR+I	7.71137	converged	chr1-15	NW_011800496.1	1304974	1307748	Complete	710.1	391
13605at7399	HKY+I+G4	GTR+G4	1.9242	converged	chr1-15	NW_011804671.1	67554	76301	Complete	652.4	353
13609at7399	GTR+I	GTR+G4	15.4956	converged	chr1-15	NW_011797120.1	1	4085	Complete	512.2	338
13617at7399	GTR+I	GTR+G4	76.0117	converged	chr1-15	NW_011796806.1	86972	151493	Complete	716.3	364
13621at7399	F81	GTR+I	3.73178	converged	chr1-15	NW_011797874.1	20021	51626	Fragmented	250.6	199
1362at7399	HKY+I	GTR+G4	15.1516	converged	chr1-15	NW_011794484.1	1295903	1305953	Complete	1579.5	787
1363at7399	GTR+I	GTR+G4	80.828	converged	chr16nr	NW_011794567.1	148194	185614	Complete	2467.9	1213
13648at7399	HKY+I	HKY+I	2.83382	converged	chr1-15	NW_011796837.1	3453	5516	Complete	791.7	392
13651at7399	HKY+I+G4	HKY	0.696793	converged	chr1-15	NW_011796848.1	379469	380905	Complete	510.1	351
13655at7399	GTR+I	HKY+I	13.93	converged	chr1-15	NW_011796705.1	1689259	1695630	Complete	689.7	366
13658at7399	GTR+I+G4	GTR+I	14.2449	converged	chr1-15	NW_011795276.1	2598489	2605107	Complete	476.6	442
13661at7399	GTR+I+G4	HKY+I	10.2362	converged	chr1-15	NW_011798834.1	477319	484132	Complete	813.8	735
13666at7399	GTR+I	GTR+G4	1.87172	converged	chr1-15	NW_011798154.1	56633	63195	Complete	755.9	346
13671at7399	GTR+I+G4	GTR+I	2.12828	converged	chr1-15	NW_011797065.1	286	2789	Complete	749.1	393
13675at7399	HKY+I+G4	HKY+I	3.93003	converged	chr1-15	NW_011798256.1	3143558	3145427	Complete	470.3	373
13680at7399	GTR+I+G4	GTR+I	13.6735	converged	chr1-15	NW_011795732.1	877508	881043	Complete	689	460
13682at7399	GTR+I	F81+I	1.82507	converged	chr1-15	NW_011800641.1	101300	104397	Complete	712.1	313
13686at7399	HKY+I+G4	GTR+I	1.74052	converged	chr1-15	NW_011797473.1	80046	81465	Complete	547.4	268
13692at7399	GTR+I+G4	HKY+I	3.38484	converged	chr1-15	NW_011795870.1	883863	886346	Complete	567.3	359
13694at7399	HKY+I+G4	GTR+I	6.48688	converged	chr1-15	NW_011797722.1	461708	464193	Complete	593.6	341
1369at7399	GTR+I+G4	GTR+I	16.5015	converged	chr1-15	NW_011800054.1	442151	447655	Complete	2128.6	1035
13702at7399	GTR+I+G4	GTR+I	4.72595	converged	chr1-15	NW_011803501.1	582008	583645	Complete	762.3	460
13704at7399	F81	GTR+I	3.18659	converged	chr1-15	NW_011799056.1	54468	59698	Complete	814	425
13708at7399	GTR+I+G4	GTR+I	49.8367	converged	chr1-15	NW_011800917.1	406411	440318	Complete	434.7	324
13714at7399	GTR+I+G4	HKY+G4	4.02915	converged	chr1-15	NW_011801052.1	490792	493939	Complete	694.1	331
13734at7399	GTR+I+G4	GTR+G4	0.661808	converged	chr1-15	NW_011795398.1	63769	66438	Complete	609.1	311
13737at7399	GTR+I+G4	HKY+I	9.42274	converged	chr1-15	NW_011799900.1	722024	729331	Complete	555	325
13739at7399	GTR+I	GTR+I	3.42566	converged	chr1-15	NW_011800408.1	7306	10777	Complete	716.1	335
1373at7399	GTR+I+G4	HKY+I	9.00292	converged	chr1-15	NW_011800820.1	168706	175537	Complete	2559.8	1434
13745at7399	GTR+I+G4	GTR+G4	14.8251	converged	chr1-15	NW_011798834.1	27692	32148	Complete	614.4	329
13746at7399	HKY+I	GTR+G4	17.2187	converged	chr1-15	NW_011800889.1	71113	86994	Complete	714.4	387
13749at7399	GTR+I+G4	HKY+I	3.58892	converged	chr1-15	NW_011797120.1	210773	212246	Complete	513.3	357
13750at7399	GTR+I	GTR+G4	7.29738	converged	chr1-15	NW_011797077.1	407334	411666	Complete	669.9	309
13761at7399	GTR+I+G4	GTR+I	40.1603	converged	chr1-15	NW_011796705.1	2109388	2124307	Complete	826.8	369
13766at7399	HKY+I	GTR+I	3.85131	converged	chr1-15	NW_011796624.1	366042	368802	Complete	678.3	309
1376at7399	GTR+I+G4	HKY+I	6.69971	converged	chr1-15	NW_011799730.1	2368	10765	Complete	2755.2	1581
13770at7399	GTR+I+G4	GTR+I	5.89504	converged	chr16nr	NW_011799419.1	365293	368211	Complete	688.2	317
13773at7399	HKY+I+G4	GTR+I	3.81341	converged	chr1-15	NW_011800934.1	59279	62413	Complete	785.9	350
13774at7399	GTR+I	GTR+I	38.0875	converged	chr1-15	NW_011800113.1	1438070	1455308	Complete	584.7	316
13776at7399	GTR+I	na	2.8688	converged	chr1-15	NW_011800883.1	61539	62888	Complete	494.3	360
1378at7399	GTR+I+G4	GTR+I	9.27697	converged	chr1-15	NW_011803501.1	2426174	2431576	Complete	2593.4	1417
13792at7399	GTR+I	GTR+G4	7.43732	converged	chr1-15	NW_011795660.1	310612	315448	Complete	696.7	334
13793at7399	HKY+I+G4	GTR+I	16.8047	converged	chr1-15	NW_011797128.1	687496	695165	Complete	440.4	288
13801at7399	GTR+I	GTR+I	47.6618	converged	chr16nr	NW_011801243.1	798281	800132	Complete	603.9	391
13802at7399	HKY+I+G4	GTR+I	1.86297	converged	chr1-15	NW_011794360.1	1277367	1279302	Complete	587.6	367
13808at7399	F81+I+G4	GTR+G4	28.9942	converged	chr1-15	NW_011804162.1	264930	292159	Fragmented	400.7	246
13811at7399	GTR+I+G4	HKY+I	6.29155	converged	chr1-15	NW_011799271.1	1477043	1480024	Complete	909.4	496
13814at7399	HKY+I	GTR+I	11.5335	converged	chr1-15	NW_011798256.1	2420669	2424802	Complete	1013.4	541
13818at7399	GTR+I+G4	GTR+G4	41.2624	converged	chr1-15	NW_011799308.1	65212	82799	Complete	826.8	875
13823at7399	GTR+I+G4	GTR+I	1.19242	converged	chr1-15	NW_011800360.1A	758054	760178	Complete	559.3	327
13827at7399	GTR+I+G4	GTR+I	4.74052	converged	chr1-15	NW_011797192.1	224058	227143	Complete	691.8	361
1382at7399	GTR+I+G4	GTR+I	1.33528	converged	chr1-15	NW_011794707.1	31059	43281	Complete	2080.2	1052
13837at7399	GTR+I+G4	GTR+I	4.85714	converged	chr16nr	NW_011794567.1	62304	73194	Complete	749.7	512
13839at7399	HKY+I+G4	GTR+I	0.798834	converged	chr1-15	NW_011796813.1	370187	371706	Complete	339.3	253
13843at7399	GTR+I+G4	GTR+I	6.17201	converged	chr1-15	NW_011795783.1	49619	52043	Complete	462.4	326
13851at7399	GTR+I+G4	GTR+G4	8.90379	converged	chr1-15	NW_011796012.1	306698	310855	Complete	621.9	307
13852at7399	GTR+I+G4	GTR+I	10.035	converged	chr1-15	NW_011799016.1	559242	570974	Complete	425.8	240
13853at7399	GTR+I+G4	GTR+I	3.91254	converged	chr1-15	NW_011800667.1A	197350	198849	Complete	522.3	347
13854at7399	GTR+I+G4	HKY+G4	14.8163	converged	chr1-15	NW_011795413.1	18344	27301	Complete	747.5	392
13866at7399	HKY+I	GTR+I	4.09913	converged	chr1-15	NW_011795580.1	1773990	1777292	Complete	629.2	291
13868at7399	GTR+I	GTR+I	2.70262	converged	chr1-15	NW_011799873.1	318281	320358	Complete	681.8	356
13870at7399	GTR+I+G4	GTR+G4	5.53936	converged	chr1-15	NW_011796951.1	3741739	3747425	Complete	707.6	386
13873at7399	GTR+I+G4	HKY+I+G4	3.74052	converged	chr16nr	NW_011794844.1	729674	731590	Complete	477.2	339
13888at7399	HKY+I	GTR+I	7.91254	converged	chr1-15	NW_011800945.1	1487046	1490798	Complete	766.4	350
13889at7399	HKY+I	GTR+I	5.72886	converged	chr1-15	NW_011795276.1	2625885	2628863	Complete	640.7	319
13892at7399	HKY+I	GTR+I	7.08163	converged	chr16nr	NW_011801243.1	756086	758375	Complete	574.1	352
13894at7399	HKY+I+G4	F81+I+G4	29.5656	converged	chr1-15	NW_011795276.1	1532554	1546372	Fragmented	410.7	184
138at7399	GTR+I+G4	GTR+I+G4	48.3499	converged	chr1-15	NW_011800667.1B	454740	478153	Complete	4329.9	2444
13918at7399	GTR+I+G4	GTR+G4	2.22741	converged	chr1-15	NW_011802494.1	129458	131970	Complete	639	444
13919at7399	GTR+I+G4	GTR+I+G4	28.0175	converged	chr1-15	NW_011802221.1	1350865	1363012	Complete	593.4	438
13923at7399	GTR+I+G4	GTR+I	3.69096	converged	chr1-15	NW_011796848.1	1172642	1175360	Complete	1004.7	512
1392at7399	GTR+I+G4	HKY+I	9.29155	converged	chr1-15	NW_011797077.1	1346548	1353403	Complete	1777	1027
13931at7399	HKY+I+G4	GTR+G4	9.26531	converged	chr1-15	NW_011796848.1	5504201	5513564	Complete	601.5	344
13933at7399	HKY+I+G4	GTR+I	5.65306	converged	chr16nr	NW_011799419.1	1075370	1077979	Complete	678	362
13934at7399	GTR+I	GTR+G4	24.481	failed	chr1-15	NW_011794809.1	32435	40350	Complete	698.8	315
1393at7399	GTR+I	GTR+G4	14.9213	converged	chr1-15	NW_011797029.1	33094	76918	Complete	1031.2	952
13940at7399	GTR+I	GTR+I	35.1662	converged	chr1-15	NW_011794484.1	513662	523778	Complete	602.6	338
13951at7399	GTR+G4	GTR+I	12	converged	chr1-15	NW_011795025.1	40599	71922	Complete	378.7	295
13954at7399	HKY+I	na	0.413994	converged	chr1-15	NW_011801114.1	254273	255451	Complete	521.1	279
13956at7399	GTR+I	GTR+I	4.90087	converged	chr1-15	NW_011799790.1	4193	6849	Complete	719.2	335
1395at7399	HKY+G4	GTR+G4	9.49854	converged	chr1-15	NW_011798821.1	189218	209530	Complete	1887	1146
13963at7399	GTR+I	GTR+G4	11.5102	converged	chr1-15	NW_011796843.1	291391	302835	Complete	879.8	415
13965at7399	GTR+I+G4	HKY+I	7.70845	converged	chr1-15	NW_011798377.1	401168	403748	Complete	873	437
13975at7399	GTR+I+G4	GTR+I	3.67638	converged	chr1-15	NW_011795687.1	75326	77933	Complete	836.3	487
1397at7399	HKY+I+G4	GTR+G4	11.7055	converged	chr1-15	NW_011799584.1	283713	291992	Complete	2140.8	1278
13982at7399	GTR+I+G4	GTR+I	8.48105	converged	chr1-15	NW_011794825.1	56292	80006	Complete	1083.6	946
13983at7399	HKY+I	GTR+G4	2.38192	converged	chr1-15	NW_011800717.1	157113	158420	Complete	518.5	296
13985at7399	HKY+G4	GTR+G4	68.1516	converged	chr1-15	NW_011803144.1	126151	203677	Complete	799.3	361
13994at7399	GTR+I	GTR+I	7.69388	converged	chr16r	NW_011794933.1B	431977	433938	Complete	796.2	378
13998at7399	GTR+I+G4	GTR+I	4.79592	converged	chr1-15	NW_011799305.1	32092	41795	Complete	550.8	345
1399at7399	GTR+I+G4	F81+I+G4	68.277	failed	chr1-15	NW_011795378.1	1044248	1066685	Complete	1417.8	843
14008at7399	F81+I	GTR+I	17.5569	converged	chr1-15	NW_011800891.1	238563	244170	Complete	690.2	315
14009at7399	HKY+I	GTR+G4	16.6006	converged	chr1-15	NW_011795157.1	95292	117567	Complete	675.5	291
14010at7399	HKY+I	na	0.48105	failed	chr1-15	NW_011796313.1	154739	155176	Fragmented	208.6	99
14016at7399	GTR+I	HKY+I	4.39067	converged	chr1-15	NW_011797280.1C	48102	50536	Complete	722.8	350
14025at7399	HKY+I+G4	GTR+G4	6.60058	converged	chr1-15	NW_011804686.1	105072	116221	Complete	492.5	328
14028at7399	GTR+I+G4	HKY+I	0.594752	converged	chr1-15	NW_011797656.1	1168348	1180140	Complete	584.4	341
14031at7399	GTR+I+G4	GTR+I	15.1516	converged	chr16nr	NW_011799419.1	1053859	1060059	Complete	686.6	378
14035at7399	GTR+I+G4	GTR+I	2.20117	converged	chr1-15	NW_011799016.1	696669	699013	Complete	800.4	445
14038at7399	GTR+I+G4	GTR+I	1.34402	converged	chr1-15	NW_011801452.1	45952	48373	Complete	786.4	496
1403at7399	GTR+G4	GTR+G4	17.4606	converged	chr1-15	NW_011804464.1	188216	211294	Fragmented	1420.9	749
14041at7399	HKY+I+G4	GTR+G4	5	converged	chr1-15	NW_011800639.1	3642	11932	Complete	759.8	525
14043at7399	HKY+I	GTR+I	54.4286	converged	chr1-15	NW_011798256.1	1116672	1135846	Complete	788.1	499
14049at7399	GTR+I	GTR+G4	32.2857	failed	chr1-15	NW_011798834.1	653974	672087	Complete	635.6	336
1404at7399	F81+I	GTR+G4	0.0641399	converged	chr1-15	NW_011795996.1	129062	143694	Fragmented	1086.6	769
14052at7399	GTR+I+G4	HKY+I	13.4315	converged	chr1-15	NW_011795783.1	59553	62122	Complete	511.8	318
14064at7399	GTR+I+G4	HKY+I	3.45481	converged	chr1-15	NW_011796951.1	4481203	4482772	Complete	556.2	301
14067at7399	GTR+I	GTR+G4	0.950437	converged	chr1-15	NW_011800888.1	331151	340044	Fragmented	380.4	168
14068at7399	HKY+I+G4	GTR+I	4.35569	converged	chr1-15	NW_011800054.1	309781	311577	Complete	611.8	335
14070at7399	GTR+I+G4	GTR+I	4.46647	converged	chr1-15	NW_011800360.1A	3992401	3994171	Complete	645.5	331
14075at7399	HKY+I+G4	HKY+I	12.3528	converged	chr1-15	NW_011800667.1B	387925	389975	Complete	721.5	402
14076at7399	GTR+I+G4	GTR+G4	8.53353	converged	chr1-15	NW_011799438.1	148054	151262	Complete	636.1	379
14087at7399	HKY+I	GTR+I	56.7638	converged	chr1-15	NW_011794959.1B	189038	211827	Complete	489.9	367
1408at7399	GTR+I+G4	GTR+I	5.93294	converged	chr1-15	NW_011794913.1	54637	65595	Complete	2333.2	1229
14090at7399	GTR+I+G4	HKY+I	3.62391	converged	chr1-15	NW_011800891.1	3237475	3240995	Complete	898.3	594
14095at7399	HKY+I	GTR+G4	14.2945	converged	chr1-15	NW_011799438.1	756091	761755	Complete	781.2	385
14101at7399	HKY+I	GTR+G4	6.02041	converged	chr1-15	NW_011800054.1	1136506	1141037	Complete	671	325
14115at7399	GTR+I+G4	GTR+G4	3.76385	converged	chr1-15	NW_011800667.1B	925677	927430	Complete	636.3	344
14118at7399	GTR+I	GTR+I	3.04373	converged	chr1-15	NW_011798938.1	744968	747349	Complete	624.7	350
14120at7399	HKY+I	GTR+I	6.99708	converged	chr1-15	NW_011794819.1	52187	54643	Complete	496.5	362
14133at7399	GTR+I+G4	GTR+I	4.09329	converged	chr1-15	NW_011795732.1	974455	977315	Complete	602.1	315
14135at7399	GTR+I+G4	GTR+G4	11.1983	converged	chr1-15	NW_011803501.1	152154	157507	Complete	636.3	329
14156at7399	GTR+I+G4	GTR+I+G4	3.49271	converged	chr1-15	NW_011794396.1	42	4619	Complete	1028.4	732
14158at7399	GTR+I+G4	GTR+I	5.4723	converged	chr1-15	NW_011799271.1	1858514	1860629	Complete	658.1	295
14163at7399	HKY+I	GTR+I	1.10787	converged	chr1-15	NW_011800054.1	316813	326022	Complete	524.2	363
14174at7399	HKY+I+G4	GTR+G4	4.74636	converged	chr1-15	NW_011794869.1	99603	102091	Complete	585.3	370
14182at7399	HKY+I+G4	GTR+I	3.35277	converged	chr1-15	NW_011799016.1	453798	456249	Complete	704.7	463
14183at7399	GTR+I+G4	GTR+G4	21.2653	converged	chr1-15	NW_011797325.1	51064	57548	Complete	595.8	415
14190at7399	GTR+I	GTR+I	6.8688	failed	chr1-15	NW_011800985.1	65283	69930	Complete	660.4	351
14192at7399	HKY+I	GTR+G4	23.8338	converged	chr1-15	NW_011795687.1	62957	72110	Complete	579	316
1419at7399	GTR+I+G4	GTR+I+G4	12.0029	converged	chr1-15	NW_011794959.1A	484316	490609	Complete	2251.7	1238
14201at7399	GTR+I	GTR+I	3.68513	converged	chr1-15	NW_011802084.1	41797	44409	Complete	537.2	366
14203at7399	GTR+I	HKY+I	6.5481	converged	chr1-15	NW_011799438.1	847426	861049	Complete	442.6	331
14204at7399	GTR+I+G4	GTR+I	97.7872	converged	chr1-15	NW_011801043.1	729400	779554	Complete	757.1	386
14210at7399	HKY+I+G4	GTR+I	1.12536	converged	chr1-15	NW_011799900.1	234245	244102	Fragmented	534.7	224
14214at7399	F81+I+G4	GTR+I	6.91254	converged	chr1-15	NW_011798105.1	1298674	1302440	Complete	625.2	322
14216at7399	HKY+I	HKY+I	10.5627	failed	chr1-15	NW_011796898.1	322207	325613	Complete	661	313
14217at7399	GTR+I+G4	GTR+I	12.1341	converged	chr1-15	NW_011794668.1	1175091	1178184	Complete	665	349
14219at7399	HKY+I	GTR+I	1.16618	converged	chr1-15	NW_011795550.1	16851	19680	Complete	709.9	357
14225at7399	GTR+I	GTR+I	25.3615	converged	chr16r	NW_011794933.1B	2028328	2029668	Complete	177.9	385
14236at7399	GTR+I+G4	GTR+G4	2.76968	converged	chr1-15	NW_011800945.1	6533	11422	Complete	695.2	540
14243at7399	GTR+I	GTR+I	8.68805	converged	chr1-15	NW_011795876.1	367515	370863	Complete	646.9	390
14244at7399	F81+I+G4	GTR+I	8.95918	converged	chr16nr	NW_011801243.1	1292652	1297213	Complete	779.5	407
14250at7399	HKY+I	GTR+I	2.02041	converged	chr1-15	NW_011794413.1	502	2803	Complete	680.4	315
14251at7399	GTR+I+G4	GTR+I	1.00875	failed	chr1-15	NW_011794928.1	133808	135673	Complete	629.1	311
14254at7399	HKY+I	GTR+I	5.62099	converged	chr1-15	NW_011802135.1	144203	147262	Complete	624.8	334
14257at7399	GTR+I	HKY+I	3.02332	converged	chr1-15	NW_011800113.1	895787	926438	Complete	647.5	374
14259at7399	GTR+I	GTR+G4	18.8892	failed	chr1-15	NW_011796316.1	436807	442734	Complete	532.4	314
14261at7399	GTR+I	GTR+G4	21.6006	converged	chr1-15	NW_011799271.1	513905	522242	Complete	742.1	410
14264at7399	HKY+I+G4	GTR+I	0.804665	converged	chr1-15	NW_011796930.1	653	1990	Complete	720.5	405
14266at7399	GTR+I+G4	GTR+I	4.73469	converged	chr1-15	NW_011794895.1	1346178	1350294	Complete	547.2	327
14273at7399	F81	GTR+G4	49.2741	converged	chr1-15	NW_011796384.1	1453866	1466969	Complete	254.1	218
1427at7399	GTR+I+G4	GTR+I+G4	47.6706	converged	chr1-15	NW_011803529.1	54007	70091	Complete	2397.1	1407
14280at7399	GTR+I	GTR+G4	6.16327	converged	chr1-15	NW_011800054.1	1182338	1195138	Complete	519.9	286
14282at7399	GTR+I+G4	HKY+I	7.30321	converged	chr1-15	NW_011800493.1	546956	548906	Complete	494.7	321
14287at7399	GTR+I+G4	GTR+G4	13.7464	converged	chr1-15	NW_011796848.1	3948879	3954939	Complete	733.3	360
14288at7399	HKY+I+G4	HKY+I	6.8105	converged	chr1-15	NW_011795028.1	78424	82885	Complete	541.7	283
14291at7399	HKY+I+G4	GTR+I	4.7551	converged	chr1-15	NW_011796848.1	3482450	3484643	Complete	698.9	396
14292at7399	F81+I+G4	GTR+I	6.17201	converged	chr1-15	NW_011795783.1	47768	57702	Complete	818.9	378
14293at7399	GTR+I+G4	GTR+G4	27.7813	converged	chr1-15	NW_011795378.1	346466	357530	Complete	1175.3	795
14312at7399	GTR+I	GTR+G4	6.28863	failed	chr1-15	NW_011794668.1	392851	395796	Complete	697.5	335
14313at7399	HKY+I+G4	GTR+I	1.59475	converged	chr1-15	NW_011794518.1	1369	2775	Complete	619.5	289
14315at7399	HKY+I	GTR+I	0.212828	converged	chr1-15	NW_011795147.1	54855	56821	Complete	630.5	346
14317at7399	HKY+I	HKY+I	3.59184	converged	chr1-15	NW_011801858.1	670871	673198	Complete	710.5	357
14328at7399	HKY+G4	HKY+I	3.09329	converged	chr1-15	NW_011795384.1	24186	32881	Complete	650	313
14332at7399	F81+I+G4	GTR+G4	30.0262	converged	chr1-15	NW_011803908.1	5638	30885	Complete	725.3	343
14337at7399	GTR+I	GTR+I	19.0875	converged	chr1-15	NW_011796848.1	1359486	1365953	Complete	568.5	329
1434at7399	GTR+I+G4	GTR+G4	9.55977	failed	chr1-15	NW_011796313.1	250950	260620	Complete	2385.2	1086
14351at7399	GTR+I+G4	HKY+I	2.03499	converged	chr1-15	NW_011795725.1	720932	723238	Complete	584.5	444
14357at7399	GTR+G4	GTR+I	3.3586	converged	chr1-15	NW_011799348.1	474858	478169	Complete	662.4	329
14381at7399	GTR+G4	GTR+I	9.21574	converged	chr1-15	NW_011796699.1	185516	187238	Complete	641.3	311
1438at7399	GTR+I+G4	GTR+I	4.50729	converged	chr1-15	NW_011799348.1	383941	399633	Complete	1450.7	956
14395at7399	GTR+G4	GTR+I	15.6297	converged	chr1-15	NW_011794484.1	835921	844410	Complete	713.1	470
14400at7399	HKY+I	HKY+I	5.44023	converged	chr1-15	NW_011794895.1	1350419	1355325	Complete	842.8	633
14404at7399	GTR+I+G4	GTR+I	3.37609	converged	chr1-15	NW_011800113.1	1353916	1355691	Complete	612.8	332
14406at7399	HKY+I	GTR+G4	42.8163	failed	chr1-15	NW_011801424.1	37731	62679	Complete	441.7	301
1440at7399	GTR+I+G4	HKY+I+G4	4.1895	converged	chr1-15	NW_011802135.1	156016	160087	Complete	1370.6	772
14419at7399	GTR+I	GTR+I	27.4694	converged	chr1-15	NW_011796848.1	2616647	2618979	Complete	667.2	310
14442at7399	GTR+I+G4	HKY+I	6.06122	converged	chr1-15	NW_011794959.1B	159017	161257	Complete	479.2	259
14447at7399	GTR+I+G4	HKY+G4	1.87464	converged	chr1-15	NW_011799941.1	22919	24534	Complete	537.9	364
1444at7399	GTR+I+G4	GTR+I	4.01458	converged	chr1-15	NW_011797736.1	2	5174	Complete	2138.5	1213
14451at7399	HKY+I	HKY+I	2.07872	converged	chr1-15	NW_011796848.1	2872795	2875745	Complete	412.2	313
14453at7399	GTR+I+G4	HKY+G4	15.2915	converged	chr1-15	NW_011795276.1	2347740	2351998	Complete	524.2	312
14454at7399	GTR+I	GTR+G4	11.9621	converged	chr1-15	NW_011796746.1	1118029	1127478	Complete	849.4	476
14455at7399	GTR+I+G4	GTR+G4	6.60933	converged	chr1-15	NW_011797929.1	2091995	2098209	Complete	855.7	808
14458at7399	GTR+I+G4	GTR+I	1.65306	converged	chr1-15	NW_011800667.1A	1726	3470	Complete	652.7	313
14459at7399	GTR+I+G4	HKY+I	1.10496	converged	chr1-15	NW_011799628.1	2494	3639	Fragmented	428.8	233
14464at7399	GTR+I+G4	GTR+I+G4	4.08455	converged	chr1-15	NW_011795208.1	674	3701	Complete	503.3	305
14465at7399	HKY+I	na	0.48105	converged	chr1-15	NW_011801984.1	960037	961263	Complete	624.6	335
1446at7399	HKY+I	GTR+G4	19.516	converged	chr1-15	NW_011800360.1A	74207	114366	Complete	1419.5	1151
14474at7399	GTR+I+G4	GTR+I	2.68513	converged	chr1-15	NW_011804688.1	412015	413490	Complete	586.8	410
14483at7399	GTR+I	GTR+I	20.1429	converged	chr1-15	NW_011800943.1	304509	312229	Complete	430.6	471
14484at7399	GTR+I	GTR+G4	207.656	failed	chr1-15	NW_011801424.1	87422	168226	Fragmented	330.7	211
14485at7399	HKY+I+G4	GTR+I+G4	57.0554	converged	chr1-15	NW_011800667.1B	116917	136426	Complete	1592.8	1347
1448at7399	HKY+I	HKY+I	68.9913	converged	chr1-15	NW_011795258.1	66072	102170	Complete	1886.8	979
14493at7399	HKY+I	GTR+G4	8.51895	converged	chr16nr	NW_011801243.1	762977	768303	Complete	672.3	301
14495at7399	HKY+I+G4	GTR+I	4.15452	converged	chr1-15	NW_011800888.1	321279	325315	Complete	689.6	349
14514at7399	HKY+I	GTR+G4	9.6035	failed	chr1-15	NW_011794897.1	13180	31261	Fragmented	427	225
14515at7399	HKY+I+G4	GTR+I	1.44898	converged	chr1-15	NW_011800888.1	58184	64124	Complete	599.7	290
14527at7399	GTR+I+G4	GTR+G4	10.0525	converged	chr1-15	NW_011801826.1	41928	51434	Complete	799.5	392
14530at7399	HKY+I+G4	GTR+I	1.58601	converged	chr16r	NW_011796111.1	1044722	1048221	Complete	601.1	323
14535at7399	GTR+I+G4	HKY+I	8.48105	converged	chr1-15	NW_011794825.1	56292	92220	Complete	1219.9	1166
14539at7399	GTR+I+G4	HKY+I	1.59767	converged	chr1-15	NW_011795876.1	602564	604714	Complete	691.4	352
14544at7399	HKY+I+G4	GTR+I	8.49271	converged	chr1-15	NW_011804464.1	34837	41186	Complete	740.3	392
14546at7399	HKY+I	GTR+I	54.4286	converged	chr1-15	NW_011798256.1	1071023	1077604	Complete	990	608
14551at7399	GTR+I	GTR+I	30.2624	converged	chr1-15	NW_011797120.1	465952	490722	Complete	763.9	432
14554at7399	GTR+I+G4	GTR+I	8.42857	converged	chr1-15	NW_011799865.1	1068401	1070239	Complete	812.3	536
14557at7399	GTR+I	GTR+G4	13.207	converged	chr1-15	NW_011795743.1	12418	40326	Fragmented	699.4	377
14566at7399	GTR+I	GTR+G4	3.92128	converged	chr1-15	NW_011801858.1	1210402	1215035	Complete	677.9	383
14574at7399	HKY+G4	HKY+I	12.1312	converged	chr1-15	NW_011800360.1A	985918	996939	Complete	437.3	340
14579at7399	GTR+I+G4	HKY+I	2.3207	converged	chr1-15	NW_011796305.1	87	2841	Complete	169.8	304
1457at7399	GTR+I	HKY+I	5.94752	converged	chr1-15	NW_011797120.1	224851	230408	Complete	2194.8	1036
14580at7399	GTR+I+G4	GTR+I	19.8542	converged	chr1-15	NW_011794869.1	1286540	1296478	Complete	841.4	1231
14595at7399	GTR+I+G4	GTR+I	1.23032	converged	chr1-15	NW_011800360.1A	3903341	3906249	Complete	659.1	457
14597at7399	GTR+I	GTR+G4	6.58309	converged	chr1-15	NW_011797481.1	1144913	1153828	Complete	623.9	283
1459at7399	GTR+I+G4	HKY+I	2.80175	converged	chr1-15	NW_011795042.1	1	4015	Fragmented	1431.5	613
14601at7399	HKY+I	GTR+I	9.26822	converged	chr1-15	NW_011796690.1	1187803	1193690	Complete	714.2	322
14603at7399	GTR+I	GTR+G4	8.5481	converged	chr1-15	NW_011797696.1	109846	121055	Complete	518.2	230
1460at7399	GTR+I+G4	HKY+I	21.4723	converged	chr1-15	NW_011800927.1	273975	281809	Complete	1761	1404
14625at7399	GTR+I	GTR+I	6.00583	converged	chr1-15	NW_011798828.1	330	4148	Complete	680.7	366
14629at7399	GTR+I+G4	GTR+I	2.51603	converged	chr1-15	NW_011804669.1	15306	19735	Complete	699.8	413
14631at7399	HKY+I	GTR+I	3.57143	converged	chr1-15	NW_011799658.1	207843	216332	Complete	856.3	443
14636at7399	GTR+I+G4	HKY+I	6.77843	converged	chr1-15	NW_011800054.1	302368	307901	Complete	743.1	613
14638at7399	GTR+I	GTR+I	1.42566	converged	chr1-15	NW_011794928.1	880	2394	Complete	573.7	320
14642at7399	GTR+I+G4	GTR+I	6.21866	converged	chr1-15	NW_011799438.1	159707	163343	Complete	535.9	302
14643at7399	GTR+I+G4	GTR+I	0.909621	converged	chr1-15	NW_011796624.1	369757	372143	Complete	663.8	340
14647at7399	GTR+I+G4	GTR+I	3.19825	converged	chr1-15	NW_011798256.1	2349576	2352165	Complete	568.8	306
14650at7399	GTR+I+G4	GTR+I+G4	10.516	converged	chr1-15	NW_011799271.1	1749051	1751476	Complete	577	338
14654at7399	HKY+I+G4	GTR+G4	4.91254	converged	chr1-15	NW_011800877.1	82801	85460	Complete	645.1	408
14657at7399	GTR+G4	GTR+I	30.4227	converged	chr16nr	NW_011795727.1	175283	193253	Complete	707	343
14664at7399	GTR+I+G4	HKY+G4	5.46356	converged	chr1-15	NW_011803501.1	3037379	3040706	Complete	798.8	546
14667at7399	GTR+I+G4	GTR+I	1.76093	converged	chr1-15	NW_011797120.1	237140	239031	Complete	633.5	316
14668at7399	HKY+I	GTR+G4	5.18659	converged	chr1-15	NW_011795276.1	850010	853802	Complete	643.4	328
14674at7399	F81+I+G4	GTR+I	13.1399	converged	chr1-15	NW_011800946.1	183912	187240	Complete	488	300
14678at7399	GTR+I+G4	GTR+I	5.24781	converged	chr1-15	NW_011796705.1	1619740	1621810	Complete	738.9	402
14679at7399	HKY+I	GTR+I	4.72595	converged	chr16r	NW_011803760.1	942389	944264	Complete	781.3	401
1467at7399	GTR+I+G4	GTR+I	33.7085	converged	chr1-15	NW_011800113.1	1526737	1540213	Complete	1287.6	959
14685at7399	HKY+I	GTR+I	13.7726	converged	chr1-15	NW_011801610.1	55064	61261	Complete	904.3	550
14698at7399	GTR+I+G4	GTR+I	5.46356	converged	chr1-15	NW_011803501.1	3040585	3048446	Complete	748.1	519
1469at7399	GTR+I+G4	GTR+I+G4	47.3615	converged	chr16nr	NW_011799419.1	898296	922522	Complete	2354.6	1429
14706at7399	GTR+I+G4	HKY+I	4.13994	converged	chr1-15	NW_011794959.1B	169377	171600	Complete	603	321
14710at7399	GTR+I	GTR+G4	3.8863	converged	chr1-15	NW_011796951.1	5138075	5142817	Complete	668.2	350
14711at7399	GTR+I+G4	GTR+I	3.88047	converged	chr1-15	NW_011796813.1	183171	186309	Complete	600.4	424
14725at7399	GTR+I+G4	GTR+I	15.9359	converged	chr1-15	NW_011795276.1	2388287	2402441	Complete	363.6	168
14728at7399	HKY+G4	GTR+I	5.73469	converged	chr16nr	NW_011797558.1	34629	37186	Complete	702.8	375
14734at7399	GTR+I+G4	GTR+I	4.37609	converged	chr1-15	NW_011797219.1	235027	245081	Complete	797.1	385
14745at7399	GTR+I+G4	GTR+I	4.87464	converged	chr1-15	NW_011799946.1	1148	3593	Complete	607.8	292
14746at7399	HKY+I	GTR+I	21.5685	converged	chr1-15	NW_011803501.1	665161	670362	Complete	530.5	271
14747at7399	HKY+I	GTR+I	6.90962	converged	chr1-15	NW_011800877.1	154285	156258	Complete	598.6	300
14753at7399	HKY+I+G4	GTR+I	0.189504	converged	chr1-15	NW_011795284.1	359	2438	Complete	319	304
14755at7399	HKY+I	GTR+I	6.34694	converged	chr1-15	NW_011795876.1	731021	734785	Complete	723.9	347
1475at7399	GTR+I+G4	GTR+G4	32.3557	converged	chr1-15	NW_011796746.1	1497624	1513991	Complete	2246.4	1192
14768at7399	GTR+I+G4	HKY+I	14.1195	converged	chr1-15	NW_011796813.1	220540	224779	Complete	824.7	431
14775at7399	HKY+I	GTR+I	19.519	converged	chr1-15	NW_011796018.1	8340	22472	Complete	673.3	320
14776at7399	F81+I+G4	F81+I	2.22157	converged	chr16r	NW_011797094.1	1707458	1710728	Complete	654.6	327
14784at7399	F81	GTR+G4	140.796	failed	chr16nr	NW_011795727.1	468653	523097	Complete	666.4	343
1478at7399	GTR+I	GTR+G4	28.1137	failed	chr1-15	NW_011800877.1	70501	90996	Complete	2235.9	1059
14793at7399	F81	GTR+G4	10.0904	converged	chr1-15	NW_011799592.1	414506	425853	Complete	626.2	423
14806at7399	HKY+I	GTR+I	18.9038	converged	chr1-15	NW_011800891.1	1473713	1480324	Complete	546.2	301
14813at7399	HKY+I	GTR+I	4.4898	converged	chr1-15	NW_011796690.1	1150628	1153209	Complete	547	318
14815at7399	GTR+I+G4	GTR+I	3.68513	converged	chr1-15	NW_011802135.1	7806	9655	Complete	544	352
14821at7399	GTR+I	GTR+I	30.0816	converged	chr1-15	NW_011799687.1	79163	95582	Complete	544	325
14822at7399	GTR+I+G4	HKY+I	11.035	converged	chr1-15	NW_011800667.1A	246505	251502	Complete	535.8	387
1482at7399	GTR+I+G4	GTR+I	6.03499	converged	chr1-15	NW_011798105.1	1392816	1398238	Complete	1878.9	1065
14831at7399	GTR+I+G4	GTR+I	4.20117	converged	chr1-15	NW_011796778.1	1968	4360	Complete	583.2	283
1483at7399	HKY+I	GTR+I	14.2828	converged	chr1-15	NW_011798256.1	1717808	1730834	Complete	2017.3	1004
14848at7399	GTR+G4	GTR+I	18.7755	converged	chr16nr	NW_011796111.1	353795	374037	Complete	333.7	333
14849at7399	F81	GTR+I	1.4519	converged	chr1-15	NW_011795580.1	1746813	1752832	Complete	496.8	295
14854at7399	GTR+I+G4	GTR+I	3.69096	converged	chr1-15	NW_011798105.1	449028	450470	Complete	700.3	327
14863at7399	GTR+I+G4	GTR+I	3.93878	converged	chr1-15	NW_011796848.1	208556	211081	Complete	646.2	363
14877at7399	HKY+I+G4	HKY+G4	3.01458	converged	chr1-15	NW_011800296.1	25760	27649	Complete	849.9	474
14878at7399	HKY+I	GTR+G4	15.9155	converged	chr1-15	NW_011798663.1	123549	128906	Complete	573.4	433
14884at7399	HKY+I	GTR+G4	39.0525	converged	chr1-15	NW_011796951.1	183117	187103	Complete	595.1	296
14886at7399	GTR+I	GTR+I	8.32945	converged	chr1-15	NW_011800876.1	503934	508244	Complete	586	318
14895at7399	GTR+I+G4	GTR+I	4.99417	converged	chr1-15	NW_011794360.1	240676	242743	Complete	736	339
14897at7399	HKY+I	GTR+G4	7.60933	converged	chr1-15	NW_011797710.1	524125	531036	Complete	650	298
148at7399	HKY+I+G4	GTR+G4	22.2303	converged	chr1-15	NW_011801610.1	71466	93672	Complete	6062.5	2915
14906at7399	GTR+I+G4	GTR+G4	1.46939	converged	chr1-15	NW_011800891.1	2623933	2628323	Complete	570.4	259
14916at7399	GTR+I+G4	GTR+I	9.1516	converged	chr1-15	NW_011794869.1	482589	487978	Complete	550.4	405
14920at7399	GTR+I+G4	F81+I+G4	34.9825	converged	chr1-15	NW_011797098.1	179368	181620	Complete	717.2	368
14926at7399	GTR+I+G4	HKY+I	1.71429	converged	chr1-15	NW_011796951.1	6103561	6107553	Complete	659.1	412
14929at7399	HKY+I	GTR+I	2.55102	converged	chr1-15	NW_011798938.1	270628	272557	Complete	521	294
14930at7399	GTR+I	GTR+I	8.85131	converged	chr1-15	NW_011795276.1	2772143	2778070	Complete	699	312
14935at7399	HKY+G4	GTR+I	2.89796	converged	chr16r	NW_011794933.1B	2230101	2238512	Complete	599	319
14937at7399	GTR+I+G4	GTR+I	5.38776	converged	chr1-15	NW_011798256.1	2946746	2948035	Complete	545.9	330
14938at7399	GTR+I+G4	HKY+I	11.9913	converged	chr16r	NW_011803760.1	730339	732882	Complete	547.2	304
14940at7399	GTR+I+G4	GTR+G4	48.4723	converged	chr1-15	NW_011799366.1	69180	104619	Complete	648.4	482
14949at7399	HKY+I	GTR+I	3.72012	converged	chr1-15	NW_011796746.1	1062411	1074876	Complete	469.6	273
1494at7399	GTR+I+G4	GTR+I+G4	13.4286	converged	chr1-15	NW_011799943.1	92444	101317	Complete	1551.8	2038
14951at7399	F81	GTR+G4	5.4723	converged	chr1-15	NW_011796390.1	394271	404429	Complete	521.3	304
14952at7399	HKY+I+G4	HKY+I	1.53936	converged	chr1-15	NW_011799840.1	1932793	1933878	Complete	502.2	308
14959at7399	GTR+I+G4	GTR+I	2.03207	converged	chr1-15	NW_011796699.1	160567	162037	Complete	561.4	338
14961at7399	GTR+I	GTR+I	81.9009	converged	chr1-15	NW_011797077.1	735431	765692	Complete	575.5	325
14972at7399	GTR+I+G4	GTR+I	5.53061	converged	chr1-15	NW_011795357.1	1011452	1016599	Complete	502.1	370
14979at7399	GTR+I	GTR+G4	23.4519	converged	chr16r	NW_011794933.1B	3704613	3711298	Complete	279	233
14980at7399	GTR+I+G4	HKY+G4	2.67055	converged	chr1-15	NW_011800667.1A	86916	89268	Complete	863.1	465
14982at7399	F81	GTR+G4	0.612245	converged	chr1-15	NW_011798663.1	586675	590316	Complete	378.4	358
14986at7399	GTR+I+G4	HKY+I	14.4169	converged	chr1-15	NW_011798105.1	485143	490490	Complete	577.4	321
14989at7399	GTR+I+G4	HKY+I	4.40525	converged	chr1-15	NW_011804688.1	2590674	2593349	Complete	588.9	356
15001at7399	HKY+I	HKY+I+G4	1.59767	converged	chr1-15	NW_011804464.1	1419266	1421227	Complete	603.8	276
15002at7399	GTR+I	GTR+I	4.35277	converged	chr1-15	NW_011798256.1	2933184	2935211	Complete	1064.2	595
15008at7399	GTR+I+G4	HKY+G4	2.13703	converged	chr1-15	NW_011797128.1	750702	751883	Complete	554.6	303
15009at7399	HKY+I	HKY+I	3.41983	converged	chr1-15	NW_011798377.1	74270	77754	Complete	585.6	320
15015at7399	GTR+I	GTR+I	5.53061	converged	chr1-15	NW_011797656.1	242658	246620	Complete	780.3	364
15017at7399	HKY+I	GTR+I	16.3265	converged	chr1-15	NW_011799056.1	163222	168148	Complete	574.6	330
1502at7399	GTR+I+G4	F81+I	8.53644	converged	chr1-15	NW_011798256.1	4054157	4058500	Complete	2097.5	1089
15032at7399	GTR+I+G4	F81+I+G4	15.9796	converged	chr1-15	NW_011800943.1	26829	32865	Complete	654.8	519
1503at7399	HKY+I	GTR+G4	53.6997	converged	chr1-15	NW_011795276.1	1868930	1893161	Complete	2209.9	1124
15042at7399	HKY+I+G4	GTR+G4	0.96793	converged	chr1-15	NW_011799840.1	227583	228743	Complete	514.9	332
15043at7399	GTR+I	GTR+G4	9.58601	converged	chr1-15	NW_011797696.1	171953	188260	Complete	661.2	344
15048at7399	GTR+I+G4	HKY+G4	1.53644	failed	chr1-15	NW_011795663.1	303525	305238	Complete	626.5	363
15052at7399	HKY+I+G4	GTR+I	0.749271	converged	chr1-15	NW_011800781.1	944	1911	Fragmented	341.7	178
15054at7399	GTR+I	HKY+I	2.4344	converged	chr1-15	NW_011798256.1	853194	855040	Complete	729.5	357
15055at7399	HKY+I+G4	GTR+I	3.23907	converged	chr1-15	NW_011800891.1	1851753	1853393	Complete	735.3	397
15060at7399	GTR+I+G4	GTR+G4	4.87172	converged	chr1-15	NW_011794809.1	377123	378885	Complete	594.8	390
15062at7399	GTR+I	GTR+G4	19.4169	converged	chr1-15	NW_011797244.1	3511	21156	Complete	834.8	454
15065at7399	GTR+I+G4	GTR+I	2.13411	converged	chr16nr	NW_011797558.1	319108	325467	Complete	504.7	351
15071at7399	GTR+I+G4	GTR+G4	2.26822	converged	chr1-15	NW_011799271.1	1758548	1764493	Complete	547	307
1507at7399	GTR+I+G4	HKY+I	22.4723	converged	chr1-15	NW_011804688.1	1137159	1142840	Complete	1626.2	1192
15089at7399	GTR+I+G4	HKY+I	5.42857	converged	chr1-15	NW_011795702.1	79559	86726	Complete	622.3	288
1508at7399	HKY+I+G4	GTR+I	17.6851	converged	chr1-15	NW_011804528.1	120865	132186	Complete	1339.1	1005
15093at7399	GTR+I	GTR+G4	12.4431	failed	chr16nr	NW_011795053.1	194254	199236	Complete	666.7	327
15099at7399	F81+I	HKY+I	30.3761	converged	chr1-15	NW_011800996.1	89711	101425	Complete	606.2	384
150at7399	GTR+I+G4	GTR+G4	9.99417	converged	chr1-15	NW_011794959.1A	175653	187133	Complete	656.3	1776
15118at7399	GTR+I+G4	GTR+I	2.71429	converged	chr1-15	NW_011795544.1	582158	584018	Complete	486.9	293
15120at7399	GTR+I+G4	GTR+G4	13.8163	converged	chr16nr	NW_011799419.1	945516	949653	Complete	559.9	316
15123at7399	GTR+I+G4	HKY+I	5.10787	converged	chr1-15	NW_011798377.1	453420	455426	Complete	580.9	305
15128at7399	GTR+I+G4	GTR+I	7.36443	converged	chr1-15	NW_011796313.1	204969	212713	Complete	689.8	317
15138at7399	F81+I+G4	GTR+I	10.2682	converged	chr1-15	NW_011796848.1	4543332	4547093	Complete	525.2	322
15140at7399	GTR+I+G4	GTR+I	5.4898	converged	chr16nr	NW_011799419.1	615841	617242	Complete	641.3	327
15141at7399	GTR+I+G4	HKY+I	1.90671	converged	chr1-15	NW_011801043.1	1153719	1156144	Complete	538.1	347
15142at7399	HKY+I+G4	HKY+I	1.86006	converged	chr1-15	NW_011800667.1B	59143	60321	Complete	667.3	313
15144at7399	HKY+I+G4	GTR+I	4.26822	converged	chr1-15	NW_011804688.1	242229	245690	Complete	664.4	328
15145at7399	HKY+I	HKY+I	5.55102	converged	chr1-15	NW_011796848.1	2876788	2878553	Fragmented	416.7	213
15147at7399	GTR+I	HKY+I	3.31195	converged	chr1-15	NW_011800891.1	370741	373202	Complete	805.2	345
15152at7399	GTR+I+G4	GTR+I	1.40233	converged	chr1-15	NW_011800888.1	91949	94149	Complete	748.6	364
15157at7399	GTR+I	GTR+G4	3.10496	converged	chr1-15	NW_011801858.1	691926	693203	Complete	599	341
1515at7399	GTR+I+G4	GTR+I	4.61808	converged	chr1-15	NW_011804688.1	29319	43839	Complete	1198.3	722
15165at7399	GTR+I	F81+I+G4	25.484	failed	chr1-15	NW_011794668.1	244300	253354	Complete	619	335
15174at7399	GTR+I+G4	GTR+G4	29.9417	converged	chr1-15	NW_011803501.1	2697692	2699133	Complete	568.8	309
15192at7399	HKY+I+G4	GTR+I	1.6414	converged	chr1-15	NW_011800203.1	21271	34702	Fragmented	493	214
15199at7399	GTR+I+G4	HKY+I	3.86006	converged	chr1-15	NW_011798796.1	143633	145398	Complete	529.9	316
15204at7399	GTR+I	GTR+I	11.1953	converged	chr1-15	NW_011801984.1	496138	497994	Complete	596.8	315
15208at7399	GTR+I	GTR+G4	3.00583	converged	chr1-15	NW_011804688.1	617292	619471	Complete	596.2	342
15210at7399	HKY+I	GTR+I	10.4665	converged	chr1-15	NW_011800360.1B	1212576	1217579	Complete	760.6	349
15214at7399	GTR+I	GTR+I	23.1837	converged	chr1-15	NW_011796896.1	189914	193292	Complete	474.4	346
1521at7399	GTR+I	GTR+G4	8.31195	converged	chr1-15	NW_011801151.1	280341	295485	Complete	2309.9	1250
15222at7399	GTR+I+G4	GTR+I	63.4869	converged	chr1-15	NW_011797112.1	412168	444234	Complete	732.3	490
15223at7399	HKY	HKY+I	6.39359	converged	chr1-15	NW_011797380.1	56310	58337	Complete	709.7	543
15229at7399	F81+I+G4	GTR+G4	31.172	converged	chr16nr	NW_011795711.1	318361	325587	Complete	618.7	302
15230at7399	HKY+I	GTR+G4	14.8105	converged	chr1-15	NW_011795732.1	326476	344380	Complete	520.9	282
15233at7399	GTR+I	GTR+I	37.898	failed	chr1-15	NW_011795357.1	1101489	1118525	Complete	743.6	510
15237at7399	HKY+I+G4	GTR+I	2.03207	converged	chr1-15	NW_011795206.1	4310	6053	Complete	627	318
15245at7399	GTR+I+G4	GTR+G4	3.13411	converged	chr1-15	NW_011796012.1	313670	317055	Complete	611.6	390
15248at7399	HKY+I	GTR+G4	40.4898	converged	chr1-15	NW_011797112.1	514140	543692	Complete	995.1	536
15250at7399	HKY+I+G4	F81+I+G4	45.6472	converged	chr1-15	NW_011798256.1	1647281	1668474	Complete	675.5	575
15256at7399	GTR+I+G4	GTR+G4	13.6414	converged	chr1-15	NW_011797722.1	466419	471254	Complete	744.5	329
1525at7399	GTR+I	GTR+I	7.18076	converged	chr1-15	NW_011798377.1	527245	537023	Complete	2208.8	1103
15261at7399	GTR+I+G4	GTR+I	4.77843	converged	chr1-15	NW_011794913.1	1145760	1149101	Complete	547.6	310
15264at7399	GTR+I+G4	HKY+I	9.24198	converged	chr1-15	NW_011799865.1	361160	362798	Complete	718	369
15267at7399	GTR+I+G4	HKY+I	10.5918	converged	chr1-15	NW_011800891.1	2776571	2781154	Complete	615.9	407
15274at7399	HKY+I	GTR+G4	17.8192	converged	chr1-15	NW_011795276.1	3302108	3316457	Complete	707.5	353
1527at7399	HKY+I+G4	HKY+G4	4.49563	converged	chr1-15	NW_011796848.1	679102	684407	Complete	1797	1234
15283at7399	HKY+I+G4	GTR+I	7.1137	converged	chr1-15	NW_011795870.1	1091650	1093972	Complete	601.7	290
15287at7399	GTR+I	GTR+G4	8.02915	failed	chr1-15	NW_011796898.1	257313	261701	Complete	586.8	289
15293at7399	HKY+I+G4	GTR+I	7.4723	converged	chr1-15	NW_011795276.1	3085604	3101077	Complete	439.8	339
15295at7399	HKY+I	GTR+I	12.9038	converged	chr1-15	NW_011794933.1A	156428	166124	Complete	562.8	265
1529at7399	GTR+I+G4	F81+I+G4	21.035	converged	chr1-15	NW_011797280.1C	843888	855528	Complete	1861.5	946
152at7399	GTR+I+G4	GTR+I+G4	16.9213	converged	chr1-15	NW_011798146.1	383359	396355	Complete	4762.1	2422
15300at7399	GTR+I+G4	GTR+G4	5.61516	converged	chr1-15	NW_011796951.1	3691628	3698671	Complete	796.9	462
15304at7399	GTR+I+G4	HKY+I	5.207	converged	chr1-15	NW_011796896.1	222168	224383	Complete	516.5	293
15305at7399	HKY+I	GTR+I	4.86297	converged	chr1-15	NW_011800054.1	949590	950965	Complete	653.7	324
15309at7399	HKY+I	na	1.13994	converged	chr1-15	NW_011797225.1	1	1258	Fragmented	330.6	191
1530at7399	GTR+G4	HKY+G4	8.89796	converged	chr1-15	NW_011799592.1	208176	301051	Fragmented	959.2	747
15314at7399	GTR+I	GTR+G4	9.07289	failed	chr1-15	NW_011794468.1	148132	153819	Complete	563.5	282
15319at7399	GTR+I+G4	GTR+I	5.36735	converged	chr1-15	NW_011796848.1	494884	497323	Complete	573.9	341
1532at7399	GTR+I+G4	GTR+I	57.5306	converged	chr1-15	NW_011797929.1	2040546	2074793	Complete	1975.8	1097
15331at7399	HKY+I	GTR+I	2.92128	converged	chr1-15	NW_011795357.1	1198703	1201591	Complete	673.8	380
15335at7399	HKY+I	GTR+G4	8.35569	converged	chr1-15	NW_011800360.1A	15212	26649	Complete	498.9	435
15338at7399	HKY+I	HKY+I	35.137	converged	chr1-15	NW_011796848.1	3414155	3426154	Complete	821.5	628
15339at7399	HKY+I+G4	HKY	0.422741	converged	chr1-15	NW_011804608.1	781681	791348	Complete	1116.6	791
15340at7399	GTR+I+G4	HKY+I	16.2595	converged	chr1-15	NW_011794668.1	648422	652381	Complete	618.8	284
15342at7399	GTR+I	GTR+I	2.76676	converged	chr1-15	NW_011800998.1	263755	267803	Complete	668.1	305
1534at7399	HKY+I+G4	HKY+I	4.06997	converged	chr1-15	NW_011798377.1	83565	89085	Complete	2108.5	1052
15361at7399	GTR+I+G4	GTR+I	2.60641	converged	chr1-15	NW_011795580.1	1794869	1796853	Complete	602.2	296
15362at7399	GTR+I	GTR+I	32.3819	converged	chr1-15	NW_011796384.1	1814405	1830862	Complete	586.5	286
15366at7399	GTR+I+G4	GTR+G4	5.83382	converged	chr1-15	NW_011800888.1	684311	686317	Complete	509.2	276
15373at7399	GTR+I	GTR+I	9.48397	converged	chr1-15	NW_011800927.1	428825	431813	Complete	647.2	315
15377at7399	GTR+I+G4	GTR+G4	29.9854	converged	chr1-15	NW_011800943.1	105586	112137	Complete	602.4	365
15388at7399	GTR+I	F81+I+G4	28.1312	failed	chr1-15	NW_011796390.1	168903	178408	Complete	635.5	340
15395at7399	GTR+I+G4	HKY+I	3.79592	converged	chr1-15	NW_011795870.1	904672	905841	Complete	599.6	306
15402at7399	HKY+I	GTR+I	3.31778	converged	chr16nr	NW_011801243.1	442182	447725	Complete	720.1	331
15414at7399	HKY+I+G4	HKY+I	9.27988	converged	chr1-15	NW_011803501.1	2417021	2420662	Complete	880.4	660
1541at7399	GTR+I+G4	GTR+I	6.86006	converged	chr1-15	NW_011804688.1	767932	774713	Complete	1497	1041
15420at7399	GTR+I	GTR+G4	4.80758	converged	chr1-15	NW_011800891.1	2644259	2645462	Complete	475.1	278
15422at7399	HKY+I+G4	HKY+I	6.34694	converged	chr1-15	NW_011795876.1	657506	661132	Complete	304.6	190
15429at7399	GTR+I+G4	F81+I+G4	19.7464	converged	chr1-15	NW_011795732.1	947410	957848	Complete	530.7	316
1542at7399	GTR+I	GTR+I	49.9883	converged	chr1-15	NW_011800054.1	540314	569694	Complete	1344.6	994
15431at7399	GTR+I+G4	GTR+I	7.98542	converged	chr1-15	NW_011794895.1	1452982	1456662	Complete	564	340
15432at7399	GTR+I	GTR+I	10.6472	converged	chr1-15	NW_011795732.1	692803	697883	Complete	655.8	374
15438at7399	GTR+I	GTR+I	4.12536	converged	chr1-15	NW_011794668.1	2660619	2666617	Complete	593.8	328
15439at7399	HKY+I	GTR+I	3.06414	converged	chr1-15	NW_011798137.1	743	3593	Complete	686.7	507
15444at7399	GTR+I	GTR+I	10.0437	converged	chr1-15	NW_011797376.1	794285	797481	Complete	456.5	278
15447at7399	GTR+I	HKY+I	2.25656	converged	chr1-15	NW_011797481.1	107233	109469	Complete	684.8	321
1544at7399	HKY+I	GTR+I	4.81341	converged	chr1-15	NW_011800879.1	171781	178500	Complete	2472.2	1199
15450at7399	GTR+I	HKY+I	7.22449	converged	chr1-15	NW_011796343.1	97352	103773	Complete	656.2	306
15457at7399	GTR+I+G4	GTR+I	6.31778	converged	chr1-15	NW_011799271.1	1984667	1986204	Complete	557.5	297
15459at7399	GTR+I	F81+I+G4	41.6327	converged	chr1-15	NW_011795663.1	160170	183515	Complete	507.9	299
15467at7399	GTR+I	GTR+G4	65.7551	converged	chr1-15	NW_011803501.1	674746	702720	Complete	667.4	355
15474at7399	GTR+I+G4	GTR+I	12.828	converged	chr16r	NW_011803760.1	48532	52466	Complete	679.1	519
15475at7399	HKY+I	GTR+I	20.3557	converged	chr1-15	NW_011797376.1	266848	278496	Complete	437.8	200
15482at7399	GTR+I	GTR+I	3.81924	converged	chr1-15	NW_011796968.1	226795	228925	Complete	479.5	290
15489at7399	GTR+I+G4	GTR+G4	2.31487	converged	chr16nr	NW_011799419.1	369774	371882	Complete	711.3	412
15497at7399	HKY+I+G4	GTR+I	5.97085	converged	chr1-15	NW_011798957.1	110959	113525	Complete	744.3	443
15504at7399	GTR+I+G4	HKY+I	3.15452	converged	chr1-15	NW_011801043.1	1285916	1287370	Complete	600	290
15507at7399	GTR+I+G4	HKY+I	7.18076	converged	chr1-15	NW_011796746.1	287403	290206	Complete	644.3	323
1550at7399	GTR+I+G4	GTR+G4	16.9271	converged	chr1-15	NW_011797710.1	503081	512378	Complete	2024.9	1116
15514at7399	GTR+I	GTR+G4	14.4927	converged	chr1-15	NW_011795264.1	80499	86935	Complete	477	277
15516at7399	GTR+G4	GTR+I	14.2741	converged	chr1-15	NW_011795116.1	522971	532027	Complete	530.5	310
15521at7399	GTR+I+G4	GTR+I+G4	6.31778	converged	chr1-15	NW_011796384.1	1127022	1128640	Complete	651.4	377
15522at7399	GTR+I	GTR+G4	11.3061	failed	chr1-15	NW_011802151.1	1642	12780	Complete	769.4	406
15528at7399	GTR+I	HKY+G4	4.42857	converged	chr1-15	NW_011801412.1	642935	644562	Complete	592.6	338
15531at7399	GTR+I	GTR+G4	20.7201	converged	chr1-15	NW_011794869.1	270083	283417	Complete	694.9	415
15532at7399	GTR+I+G4	GTR+I+G4	11.035	converged	chr1-15	NW_011800667.1A	562425	568253	Complete	1247.9	1184
15539at7399	GTR+I+G4	GTR+I	1.46064	converged	chr1-15	NW_011796951.1	5363731	5365234	Complete	406	322
15542at7399	F81+I+G4	GTR+G4	17.3644	converged	chr16nr	NW_011796111.1	168425	174574	Complete	671.4	378
15551at7399	HKY+I	HKY+I	8.57143	converged	chr1-15	NW_011801043.1	1329510	1333141	Complete	653.2	300
15556at7399	GTR+I	GTR+I	11.688	converged	chr1-15	NW_011799438.1	540060	547186	Complete	549.7	317
15585at7399	GTR+I+G4	HKY+I	4.20991	converged	chr1-15	NW_011794869.1	1147963	1150225	Complete	492.4	293
15586at7399	HKY+I	HKY+I	4.54227	converged	chr1-15	NW_011795104.1	77885	81213	Complete	444.6	311
15589at7399	HKY+I+G4	GTR+I	3.31487	converged	chr1-15	NW_011801043.1	673534	676163	Complete	559	353
15602at7399	GTR+I+G4	GTR+I	2.5102	converged	chr1-15	NW_011802221.1	435247	436908	Complete	585.3	269
15603at7399	HKY+I	GTR+G4	45.1983	converged	chr1-15	NW_011799730.1	235303	247915	Complete	607.4	300
15605at7399	HKY+I	GTR+G4	8.58601	converged	chr1-15	NW_011795580.1	1802089	1819369	Complete	303	173
15611at7399	HKY+I	GTR+I	0.947522	converged	chr1-15	NW_011800977.1	12053	15544	Complete	658.7	326
15623at7399	GTR+I+G4	F81+I	3.50146	converged	chr1-15	NW_011795378.1	1283110	1285508	Complete	829.2	504
15628at7399	GTR+I+G4	GTR+I	2.08163	converged	chr1-15	NW_011795732.1	762035	764786	Complete	599.2	271
15630at7399	GTR+I+G4	HKY	1.42274	failed	chr1-15	NW_011795061.1	1622	2426	Fragmented	482.3	213
15638at7399	GTR+I	GTR+I	6.01458	converged	chr16nr	NW_011795711.1	193276	194843	Complete	650	314
15639at7399	GTR+I	GTR+I	7.36443	converged	chr1-15	NW_011796813.1	252824	257230	Complete	380.9	251
15644at7399	GTR+I+G4	GTR+I	7.39067	converged	chr16r	NW_011803760.1	781163	783010	Complete	644.7	397
15649at7399	GTR+I+G4	GTR+I	5.25364	converged	chr1-15	NW_011796705.1	1123054	1130014	Complete	773.7	416
15656at7399	GTR+I	GTR+I	5.96793	converged	chr1-15	NW_011798105.1	1435584	1437569	Complete	625.9	277
15659at7399	GTR+I+G4	GTR+I	2.40816	converged	chr1-15	NW_011796792.1	2418	4460	Complete	730.8	351
1565at7399	GTR+I+G4	GTR+G4	12.102	converged	chr1-15	NW_011804464.1	1267257	1282755	Complete	1922	1055
15661at7399	GTR+I+G4	HKY+I	1.30612	converged	chr1-15	NW_011800977.1	8485	9796	Complete	685.2	344
15665at7399	GTR+I+G4	HKY+I	1.61516	converged	chr1-15	NW_011800820.1	194802	197174	Complete	636.2	380
15668at7399	HKY+I	GTR+I	2.6793	converged	chr1-15	NW_011804608.1	793531	796246	Complete	824.4	426
1567at7399	GTR+I+G4	GTR+I+G4	76.9913	converged	chr1-15	NW_011796848.1	4660821	4682158	Complete	2295	1171
15681at7399	HKY+I+G4	GTR+I	19.1808	converged	chr1-15	NW_011800496.1	1328073	1335697	Complete	912.6	723
15683at7399	GTR+I	GTR+I	5.98834	converged	chr16nr	NW_011799419.1	373939	375090	Complete	592.6	294
15684at7399	GTR+I+G4	GTR+I	0.825073	converged	chr1-15	NW_011795580.1	1463608	1470651	Complete	577.4	282
15687at7399	GTR+I	F81+I	14.1487	converged	chr1-15	NW_011794867.1	173245	176615	Complete	488.1	306
15691at7399	GTR+I	HKY+G4	5.4519	failed	chr1-15	NW_011800113.1	717169	721901	Complete	726.6	403
15700at7399	GTR+I+G4	GTR+I	16.3878	converged	chr1-15	NW_011797325.1	43645	48080	Complete	439.3	484
15703at7399	GTR+I+G4	GTR+I	4.89504	converged	chr1-15	NW_011798146.1	431526	433690	Complete	159.7	499
15707at7399	HKY+I	GTR+I	4.39942	converged	chr1-15	NW_011799438.1	429802	431583	Complete	471	290
15716at7399	HKY+I	GTR+I	6.72303	converged	chr1-15	NW_011800360.1A	4209868	4212339	Complete	629.1	345
15717at7399	GTR+I	GTR+I	83.3061	converged	chr1-15	NW_011794668.1	1559789	1565962	Complete	466.2	266
15722at7399	GTR+I+G4	GTR+I	1.24781	converged	chr1-15	NW_011800667.1B	1433929	1435824	Complete	608.1	366
1572at7399	GTR+I+G4	GTR+I	24.2157	converged	chr1-15	NW_011797219.1	1811908	1823209	Complete	1698.8	926
15732at7399	GTR+I	GTR+G4	36.7026	converged	chr1-15	NW_011797722.1	272740	284462	Complete	534.9	337
15736at7399	HKY+G4	HKY+G4	26.7784	converged	chr1-15	NW_011800983.1	13796	50279	Complete	425.9	378
15737at7399	GTR+I+G4	GTR+G4	7.17784	converged	chr1-15	NW_011795357.1	503032	504687	Complete	672.7	457
15744at7399	HKY+I	GTR+I	5.06122	converged	chr1-15	NW_011800113.1	953568	955726	Complete	509.9	291
15746at7399	GTR+I+G4	HKY+G4	1.9242	converged	chr1-15	NW_011797077.1	1658460	1660981	Complete	650.3	320
1574at7399	GTR+I+G4	GTR+I	2.9242	converged	chr1-15	NW_011796586.1	583277	597946	Complete	1740	973
15752at7399	F81+I+G4	GTR+G4	16.4373	converged	chr1-15	NW_011799487.1	16731	41133	Complete	616.1	354
1575at7399	GTR+I+G4	GTR+G4	8.50146	converged	chr1-15	NW_011800113.1	1630924	1634472	Complete	1912	1013
15763at7399	GTR+I+G4	GTR+G4	14.6443	converged	chr1-15	NW_011794464.1	51190	68469	Complete	557.1	640
15764at7399	HKY+I+G4	GTR+I	47.8688	converged	chr1-15	NW_011801052.1	1145020	1162414	Complete	453	218
15766at7399	GTR+I+G4	HKY+I	2.83382	converged	chr1-15	NW_011798434.1	1520	2894	Complete	494.2	257
15769at7399	HKY+G4	HKY	1.54227	converged	chr1-15	NW_011801018.1	35012	36055	Complete	594.2	295
1576at7399	GTR+I	GTR+I	43.691	converged	chr1-15	NW_011796951.1	5374519	5407902	Complete	2012.1	1032
15770at7399	GTR+I+G4	HKY+I	1.03207	converged	chr1-15	NW_011794967.1	1	3724	Fragmented	464	246
15771at7399	GTR+I	GTR+I	6.50729	converged	chr1-15	NW_011799584.1	292939	295585	Complete	559.8	266
15773at7399	GTR+I+G4	GTR+I	2.9621	converged	chr1-15	NW_011801856.1	536393	539237	Complete	769.6	337
15782at7399	HKY+I+G4	HKY	3.87755	converged	chr1-15	NW_011796303.1	758	2900	Complete	548.7	275
15786at7399	GTR+I	GTR+G4	18.8892	failed	chr1-15	NW_011796316.1	433509	440176	Complete	408.1	272
15795at7399	GTR+I+G4	GTR+I	5.38484	converged	chr1-15	NW_011800876.1	264739	266898	Complete	610.1	415
15800at7399	HKY+I	GTR+I	2.43732	converged	chr1-15	NW_011802221.1	617403	618759	Complete	358.8	261
15801at7399	GTR+I+G4	GTR+I	14.6997	converged	chr1-15	NW_011794825.1	109182	113911	Complete	293.5	241
15803at7399	GTR+I+G4	GTR+I	0.912536	converged	chr1-15	NW_011802135.1	165249	166097	Fragmented	316.7	183
15808at7399	GTR+I+G4	GTR+I	19.7668	converged	chr1-15	NW_011801610.1	378810	385055	Complete	596.6	328
15822at7399	GTR+I	GTR+G4	1.97668	converged	chr1-15	NW_011799861.1	15154	24964	Fragmented	170.2	86
15829at7399	HKY+I	GTR+G4	57.6589	converged	chr1-15	NW_011796951.1	1398769	1425363	Complete	665.9	305
15841at7399	GTR+I+G4	GTR+I	5.39067	converged	chr1-15	NW_011799865.1	712905	715033	Complete	616.8	353
15855at7399	GTR+I	GTR+G4	28.9329	converged	chr1-15	NW_011801052.1	210934	220837	Complete	495.3	371
15858at7399	GTR+I+G4	GTR+I	5.82507	converged	chr1-15	NW_011798796.1	98301	100382	Complete	770.9	493
15865at7399	GTR+I+G4	GTR+G4	2.64431	converged	chr1-15	NW_011797473.1	66875	68545	Complete	557.8	267
15876at7399	HKY+I	GTR+I	0.0845481	converged	chr1-15	NW_011844497.1	1	1768	Fragmented	456	221
15879at7399	HKY+I	GTR+I	25.8746	converged	chr1-15	NW_011794959.1A	58856	61222	Complete	582.6	316
15880at7399	HKY+I	HKY+I	1.32653	converged	chr1-15	NW_011801858.1	716967	726131	Complete	465.5	252
1588at7399	F81+I+G4	GTR+G4	7.66472	converged	chr1-15	NW_011799016.1	100245	111419	Complete	1888.4	1056
15890at7399	F81+I	GTR+G4	18.5306	converged	chr1-15	NW_011796384.1	1891627	1899173	Complete	785.5	415
15892at7399	F81+I+G4	GTR+I	4.68513	converged	chr1-15	NW_011799865.1	348885	351673	Complete	775.6	442
15899at7399	HKY+I+G4	HKY+G4	1.98834	converged	chr1-15	NW_011798364.1	26771	29408	Complete	642.2	546
15903at7399	HKY+I+G4	GTR+G4	2.09913	converged	chr1-15	NW_011797865.1	751876	754275	Complete	609.1	284
15908at7399	HKY+G4	GTR+I	1.02915	converged	chr1-15	NW_011795725.1	17729	22886	Complete	765.9	333
15909at7399	GTR+I	GTR+G4	14.2536	failed	chr1-15	NW_011804670.1	215915	240214	Complete	694.1	312
1590at7399	GTR+I+G4	GTR+I	5.09329	converged	chr1-15	NW_011797098.1	43111	47822	Complete	1695.5	1004
15911at7399	GTR+I	GTR+I	67.0233	converged	chr1-15	NW_011796116.1	1586546	1617991	Complete	586.5	292
15928at7399	GTR+I	GTR+I	2.41399	converged	chr1-15	NW_011804688.1	678417	680183	Complete	562.5	304
15930at7399	GTR+I+G4	GTR+I	3.91254	converged	chr1-15	NW_011799271.1	1768706	1769734	Complete	596.4	300
15931at7399	GTR+I	HKY+I	2.52478	converged	chr1-15	NW_011800820.1	176741	178581	Complete	625.6	320
15935at7399	GTR+I+G4	HKY+I	6.10787	converged	chr1-15	NW_011800021.1	152913	155886	Complete	348.5	258
15939at7399	GTR+I	GTR+I	40.1603	converged	chr1-15	NW_011796705.1	2127452	2147607	Complete	468.1	224
15941at7399	GTR+I	GTR+I	6.41108	converged	chr1-15	NW_011800360.1A	4047975	4053666	Complete	578.9	303
15950at7399	HKY+I	GTR+G4	11.4519	converged	chr1-15	NW_011796843.1	263478	269527	Complete	588.1	405
15962at7399	GTR+I+G4	GTR+I	5.27114	converged	chr1-15	NW_011794360.1	1910284	1911339	Complete	598.8	284
15963at7399	HKY+I	HKY+G4	1.69388	converged	chr1-15	NW_011800360.1A	3401234	3402759	Complete	567.7	280
1597at7399	GTR+I	GTR+I	52.3644	converged	chr1-15	NW_011796843.1	61840	91307	Complete	1359.6	1240
15988at7399	GTR+I+G4	HKY+I	7.88047	converged	chr1-15	NW_011804688.1	422153	424884	Complete	707.6	426
15989at7399	HKY+I	GTR+I	31.6618	converged	chr1-15	NW_011795148.1	699514	710271	Complete	591	421
15998at7399	GTR+I+G4	GTR+I	3.12245	converged	chr1-15	NW_011796951.1	1782016	1784253	Complete	571.8	293
159at7399	HKY+I	GTR+G4	42.3207	converged	chr1-15	NW_011798548.1	1430638	1465784	Complete	2813.5	2844
15at7399	GTR+I+G4	GTR+I	17.6472	converged	chr1-15	NW_011801984.1	596262	621088	Complete	8588.2	4351
16003at7399	GTR+I	GTR+G4	21.4286	failed	chr1-15	NW_011795732.1	923007	935339	Complete	588.8	330
16004at7399	GTR+I	GTR+I	4.46064	converged	chr1-15	NW_011798256.1	4295164	4297824	Complete	723.5	338
16011at7399	HKY+I+G4	HKY+I	3.92711	converged	chr1-15	NW_011800113.1	685752	695464	Complete	695.3	371
16012at7399	GTR+I+G4	GTR+I	10.9096	converged	chr1-15	NW_011798377.1	93071	101316	Complete	744.4	363
16014at7399	GTR+I+G4	HKY+G4	2.8863	converged	chr1-15	NW_011798377.1	1439	3471	Complete	526.2	294
1602at7399	F81+I+G4	GTR+G4	12.4198	converged	chr1-15	NW_011804688.1	1851206	1863490	Complete	1656.2	788
16041at7399	GTR+I+G4	GTR+I	3.0379	converged	chr1-15	NW_011795116.1	180157	187219	Complete	560.5	271
16047at7399	HKY+I+G4	GTR+I	3.65306	converged	chr1-15	NW_011794473.1	2432	4088	Complete	522.8	285
16048at7399	GTR+I+G4	GTR+I+G4	6.94461	converged	chr1-15	NW_011798105.1	1371818	1373000	Complete	686.3	304
16050at7399	GTR+I	HKY+I	2.61516	converged	chr1-15	NW_011800888.1	630957	634298	Complete	509.8	308
16077at7399	GTR+I	GTR+I	4.37609	converged	chr1-15	NW_011797219.1	235073	255415	Complete	510.9	260
1607at7399	GTR+I+G4	GTR+I	10.5394	converged	chr16r	NW_011794933.1B	937921	947403	Complete	2106.7	1054
16083at7399	GTR+G4	GTR+I	1.46356	converged	chr16nr	NW_011795620.1	43641	47472	Complete	586.6	308
1608at7399	GTR+I+G4	GTR+G4	3.33236	converged	chr1-15	NW_011796018.1	576078	581918	Complete	2068	1100
16094at7399	HKY+I+G4	GTR+I	11.7668	converged	chr1-15	NW_011799840.1	1707009	1713914	Complete	749.4	460
16095at7399	GTR+I+G4	HKY+I	4.76093	converged	chr1-15	NW_011800113.1	697404	700594	Complete	714.3	495
16102at7399	HKY+I+G4	GTR+I	1.62974	converged	chr1-15	NW_011797112.1	138632	139986	Complete	628.4	315
16108at7399	HKY+G4	GTR+I	6.5102	converged	chr16nr	NW_011795053.1	183020	185934	Complete	662.8	286
16112at7399	GTR+I+G4	HKY+I+G4	7.99125	converged	chr1-15	NW_011797722.1	159838	161994	Complete	423.6	339
16117at7399	GTR+I+G4	HKY+I	1.59475	converged	chr1-15	NW_011795876.1	479782	480999	Complete	653.3	314
16120at7399	GTR+I+G4	HKY+I	2.20117	converged	chr1-15	NW_011800888.1	109225	112025	Complete	674.5	370
16133at7399	GTR+I+G4	GTR+I	5.58892	converged	chr1-15	NW_011799271.1	2178794	2181798	Complete	439	345
16136at7399	GTR+I+G4	HKY+G4	3.27114	converged	chr1-15	NW_011802915.1	24214	32414	Complete	849.6	604
16137at7399	HKY+I	GTR+I	6.42274	converged	chr1-15	NW_011795276.1	3592502	3596082	Complete	671.4	292
16138at7399	GTR+I	GTR+I	4.67638	converged	chr16nr	NW_011795053.1	164832	168031	Complete	573.3	289
16142at7399	GTR+I+G4	GTR+G4	4.13994	converged	chr1-15	NW_011796384.1	6560	8921	Complete	581.7	304
16153at7399	GTR+I+G4	GTR+I	6.67638	converged	chr1-15	NW_011797219.1	1366787	1368844	Complete	637.4	403
16164at7399	GTR+I+G4	GTR+I	5.8484	converged	chr1-15	NW_011796746.1	983903	986434	Complete	373.2	272
16165at7399	GTR+I+G4	GTR+I	5.70262	converged	chr1-15	NW_011797448.1	139785	141791	Complete	518.4	332
16166at7399	GTR+I	GTR+I	6.207	converged	chr1-15	NW_011795276.1	2611890	2614514	Complete	549.5	310
16167at7399	HKY+I	GTR+I	18.9009	converged	chr1-15	NW_011798796.1	134311	142566	Complete	623.6	317
1616at7399	GTR+I+G4	HKY+I	13.7784	converged	chr1-15	NW_011795276.1	2723689	2733480	Complete	3345.1	3109
16173at7399	GTR+I	GTR+I	74.3644	converged	chr1-15	NW_011800496.1	695291	722935	Complete	589.5	370
16183at7399	GTR+I+G4	HKY+I	3.76968	converged	chr1-15	NW_011797098.1	48169	50030	Complete	560.5	282
16187at7399	GTR+I	GTR+I	17.4373	converged	chr1-15	NW_011797722.1	406098	409610	Complete	490.4	261
16191at7399	GTR+G4	GTR+I	9.84548	converged	chr1-15	NW_011802221.1	277080	279383	Complete	585.4	330
16202at7399	GTR+I+G4	GTR+I	1.25948	converged	chr1-15	NW_011798256.1	2408244	2410989	Complete	640.1	382
1620at7399	GTR+I+G4	GTR+I	6.63557	converged	chr1-15	NW_011800360.1B	1018304	1022035	Complete	2064.6	1045
16215at7399	HKY+I	GTR+I	10.1224	converged	chr1-15	NW_011795148.1	329905	332779	Complete	436.6	285
16222at7399	GTR+I+G4	GTR+I	2.89796	converged	chr1-15	NW_011797219.1	858216	860074	Complete	593.8	316
16226at7399	GTR+G4	HKY+I	46.0875	converged	chr1-15	NW_011796743.1	118592	163704	Complete	541.6	238
16230at7399	HKY+G4	GTR+G4	10.9155	converged	chr1-15	NW_011796705.1	1664007	1669165	Complete	668.4	349
16232at7399	GTR+G4	GTR+I	133.166	converged	chr1-15	NW_011799131.1	25344	94754	Complete	581.1	377
16233at7399	GTR+I	F81+I+G4	59	converged	chr1-15	NW_011796705.1	1553409	1579537	Complete	595.4	341
16235at7399	F81+I	GTR+G4	4.1895	converged	chr1-15	NW_011796896.1	576838	580678	Complete	704.3	368
16243at7399	GTR+G4	GTR+I	2.79009	converged	chr1-15	NW_011799823.1	10982	13029	Complete	414	209
16247at7399	HKY+I	GTR+I	3.37609	converged	chr1-15	NW_011803501.1	2119115	2124320	Complete	581.3	326
16257at7399	HKY+I	GTR+I	2.56268	converged	chr1-15	NW_011795276.1	3917339	3920048	Complete	639.9	274
16264at7399	GTR+I	HKY+I+G4	3.53936	converged	chr1-15	NW_011804464.1	752271	759810	Complete	642.9	300
16272at7399	GTR+I	GTR+G4	12.5044	converged	chr1-15	NW_011799150.1	316773	320831	Complete	543.3	358
16277at7399	GTR+I	HKY+I	6.67055	converged	chr1-15	NW_011800877.1	738523	741197	Complete	644.7	368
16280at7399	HKY+I	GTR+I	7.55685	converged	chr1-15	NW_011794913.1	168495	172916	Complete	507	223
16282at7399	HKY+I+G4	GTR+I	2.95918	converged	chr1-15	NW_011802221.1	2066420	2068547	Complete	672.1	297
16283at7399	GTR+I	GTR+I	27.1458	converged	chr1-15	NW_011797280.1C	497996	498910	Complete	472.6	258
16285at7399	HKY+I	GTR+G4	14.8571	converged	chr1-15	NW_011803861.1	161145	183709	Complete	534.3	302
16295at7399	HKY+G4	HKY+G4	6.80175	converged	chr16nr	NW_011796111.1	126266	129637	Complete	679.2	368
16306at7399	GTR+I+G4	HKY+I	11.4694	converged	chr1-15	NW_011800113.1	1626482	1629019	Complete	1005	701
1630at7399	GTR+I	GTR+G4	9.8484	converged	chr1-15	NW_011796384.1	1795151	1804504	Complete	2079.3	1008
16310at7399	HKY+I+G4	HKY+I	5.207	converged	chr1-15	NW_011800927.1	53195	54866	Complete	369.4	294
16312at7399	GTR+I+G4	GTR+I	11.8017	converged	chr1-15	NW_011800888.1	2515529	2528665	Complete	482.2	299
16314at7399	F81+I	GTR+I	3.88921	converged	chr16r	NW_011797094.1	1723547	1725216	Complete	696	340
16323at7399	HKY+I+G4	GTR+I	10.3236	converged	chr1-15	NW_011796012.1	170301	174325	Complete	642.1	332
16329at7399	HKY+I	GTR+I	3.14869	converged	chr16r	NW_011803760.1	900924	902741	Complete	609.7	296
16332at7399	HKY+I+G4	GTR+I	2.62099	converged	chr16r	NW_011797094.1	924018	926778	Complete	620.7	300
16337at7399	HKY+I+G4	HKY+I	66.7114	converged	chr1-15	NW_011804686.1	196824	210177	Complete	629.6	300
16340at7399	GTR+I+G4	GTR+G4	5.57726	converged	chr1-15	NW_011801858.1	1439925	1442743	Complete	599	327
16347at7399	GTR+I+G4	GTR	1.02915	converged	chr1-15	NW_011798938.1	857251	858570	Complete	480.3	321
16350at7399	GTR+I+G4	GTR+I	14.6822	converged	chr1-15	NW_011797929.1	660187	664361	Complete	718.1	359
16353at7399	F81+I	GTR+G4	9.75219	converged	chr1-15	NW_011800113.1	988423	991894	Complete	785	350
16359at7399	GTR+I	GTR+I	7.76676	converged	chr1-15	NW_011796898.1	385925	390964	Complete	592.7	381
16361at7399	F81+I+G4	GTR+I	9.81341	converged	chr1-15	NW_011796064.1	66600	73893	Fragmented	272.2	173
16362at7399	F81+I+G4	GTR+I	5.93294	converged	chr16nr	NW_011797558.1	310103	314577	Complete	496.1	324
16364at7399	HKY+I+G4	GTR+G4	14.2391	converged	chr1-15	NW_011801610.1	47982	53572	Complete	621.4	283
16366at7399	GTR+I	GTR+I	8.06414	converged	chr1-15	NW_011797481.1	1596480	1599452	Complete	537.5	260
16367at7399	GTR+I	HKY+I	9.98542	converged	chr1-15	NW_011799941.1	28436	30086	Complete	453.8	278
16369at7399	F81+I+G4	GTR+I	4.1312	converged	chr1-15	NW_011800493.1	185688	190784	Complete	646.5	321
16372at7399	GTR+I+G4	GTR+I	0.860058	converged	chr1-15	NW_011800877.1	323372	324838	Complete	461	249
16374at7399	GTR+I	GTR+I	5.06122	converged	chr1-15	NW_011795840.1	652	4514	Complete	574.2	316
16379at7399	HKY+I	GTR+G4	20.2536	converged	chr1-15	NW_011795719.1	580962	592868	Complete	356.8	209
1638at7399	GTR+I	GTR+G4	3.05539	converged	chr1-15	NW_011797245.1	3358	10406	Fragmented	992.9	518
16390at7399	HKY+I	GTR+I	10.1283	converged	chr1-15	NW_011795276.1	3091251	3092925	Complete	601.1	308
16391at7399	GTR+I	GTR+I	6.24781	converged	chr1-15	NW_011800360.1A	2904645	2906716	Complete	570.2	288
16392at7399	GTR+I	GTR+I	34.2274	converged	chr1-15	NW_011796705.1	560733	577261	Complete	395.9	220
16393at7399	HKY+I+G4	GTR+I	13.9738	converged	chr1-15	NW_011801424.1	30009	33012	Complete	679.2	304
16394at7399	GTR+I+G4	HKY+I	4.1516	converged	chr1-15	NW_011795276.1	1305951	1311345	Complete	537.1	287
16401at7399	GTR+I+G4	GTR+I	11.9067	converged	chr1-15	NW_011796384.1	1140091	1143991	Complete	594.4	319
16406at7399	F81+I+G4	GTR+I	5.16327	converged	chr1-15	NW_011796802.1	335970	338764	Complete	361.2	241
16407at7399	HKY+I	GTR+G4	9.02915	converged	chr1-15	NW_011796951.1	3132854	3135873	Complete	654	328
1640at7399	HKY+I+G4	GTR+G4	25.1574	converged	chr1-15	NW_011796746.1	1084229	1097671	Complete	2079.7	1077
16415at7399	HKY+I	GTR+I	26.965	converged	chr1-15	NW_011794489.1	734641	748579	Complete	714.6	366
1641at7399	GTR+I+G4	HKY+I	4.15743	converged	chr1-15	NW_011798938.1	333290	344398	Complete	2011.1	1014
16425at7399	HKY+G4	HKY+G4	11.4373	converged	chr1-15	NW_011800822.1	134532	165281	Fragmented	367	172
16426at7399	GTR+I+G4	GTR+I	0.766764	converged	chr1-15	NW_011800113.1	1351801	1353790	Complete	537.7	316
16433at7399	GTR+I+G4	GTR+I	13.0496	converged	chr1-15	NW_011801610.1	158295	162318	Complete	678.2	357
16435at7399	GTR+I+G4	HKY+I	16.5248	converged	chr1-15	NW_011795876.1	610321	616535	Complete	493.4	449
16436at7399	GTR+I	GTR+G4	15.7609	failed	chr1-15	NW_011795378.1	135653	143480	Complete	684	399
16437at7399	HKY+I+G4	GTR+G4	13.4315	converged	chr1-15	NW_011795276.1	2765088	2767866	Complete	431.2	334
16439at7399	GTR+I	GTR+G4	9.24781	converged	chr1-15	NW_011802221.1	1147806	1150193	Complete	502.4	263
16446at7399	HKY+I	GTR+I	8.04373	failed	chr1-15	NW_011799056.1	153440	156158	Complete	576.7	273
16453at7399	GTR+I+G4	GTR+I	4.12245	converged	chr1-15	NW_011800113.1	705477	707386	Complete	575.2	296
16455at7399	GTR+I+G4	GTR+I	4.54227	converged	chr1-15	NW_011804688.1	3093807	3095762	Complete	628.8	348
16457at7399	GTR+I	GTR+I	6.38192	converged	chr1-15	NW_011800880.1	706	4577	Complete	603.1	346
16461at7399	HKY+I	GTR+G4	8.95627	converged	chr1-15	NW_011800656.1	513396	517103	Complete	657.4	382
1646at7399	HKY+I+G4	HKY+G4	4.0758	converged	chr1-15	NW_011799943.1	399595	405818	Complete	1466.4	857
16472at7399	GTR+I+G4	GTR+I	2.80175	converged	chr1-15	NW_011800888.1	746184	747870	Complete	501.1	302
16474at7399	GTR+I	HKY+I	6.78717	converged	chr1-15	NW_011799840.1	963455	967510	Complete	556.1	334
16476at7399	GTR+I+G4	HKY+I	25.6851	converged	chr1-15	NW_011799840.1	66890	74781	Complete	372.2	301
16487at7399	GTR+I	GTR+I	4.05248	converged	chr1-15	NW_011800113.1	1836459	1839301	Complete	583.4	289
1648at7399	GTR+I+G4	HKY+I	30.9125	converged	chr1-15	NW_011797077.1	126966	155938	Complete	1219.1	783
16496at7399	GTR+I	GTR+I	12.0904	converged	chr1-15	NW_011795357.1	28988	33483	Complete	642.4	347
16501at7399	GTR+I	GTR+G4	33.2536	failed	chr1-15	NW_011797929.1	403064	420078	Complete	489.9	335
16502at7399	GTR+I+G4	HKY+I	4.74052	converged	chr1-15	NW_011795241.1	104207	105604	Complete	492.8	275
1650at7399	GTR+I+G4	HKY+G4	8.29155	converged	chr1-15	NW_011795378.1	572156	579515	Complete	2006.7	1094
16514at7399	HKY+G4	HKY+G4	10.2245	converged	chr1-15	NW_011799876.1	18674	37133	Complete	489.6	253
16517at7399	GTR+G4	F81+G4	3.05831	converged	chr1-15	NW_011799577.1	982783	992493	Complete	415.9	223
16520at7399	GTR+I+G4	HKY+I	1.71429	converged	chr1-15	NW_011796951.1	6102393	6112026	Complete	427.9	221
16522at7399	GTR+I	HKY+G4	3.42274	converged	chr1-15	NW_011796951.1	2117767	2121818	Complete	690.4	320
16526at7399	GTR+I+G4	GTR+I+G4	3.68805	failed	chr1-15	NW_011801990.1	2304	17094	Complete	680.1	359
1652at7399	GTR+I+G4	GTR+I	2.82216	converged	chr1-15	NW_011799658.1	235795	244087	Complete	1865.4	1046
16533at7399	GTR+I+G4	GTR+G4	1.26531	converged	chr1-15	NW_011798938.1	749990	752800	Complete	591.5	278
16534at7399	F81+I+G4	HKY+I	12.9971	converged	chr1-15	NW_011800493.1	306620	310615	Complete	309.7	195
16535at7399	GTR+I+G4	GTR+G4	24.7143	converged	chr1-15	NW_011799584.1	1067843	1071975	Complete	469.5	221
16536at7399	GTR+I+G4	GTR+I	2.08455	converged	chr1-15	NW_011795460.1	366	2447	Complete	323	225
16538at7399	GTR+I+G4	GTR+I	3.81633	converged	chr1-15	NW_011796699.1	187345	188912	Complete	491	318
16540at7399	GTR+I	HKY+I	0.466472	converged	chr1-15	NW_011794809.1	182956	203184	Complete	1070.7	606
16543at7399	GTR+I	GTR+I	7.16327	converged	chr1-15	NW_011796313.1	52690	64458	Complete	440.2	266
16549at7399	GTR+I	GTR+I	11.688	converged	chr1-15	NW_011796586.1	126880	129894	Complete	549.6	308
16555at7399	GTR+I+G4	HKY+I	9.78134	converged	chr1-15	NW_011800667.1B	478750	488136	Complete	644.4	396
16567at7399	GTR+I+G4	GTR+I+G4	3.48105	converged	chr1-15	NW_011801736.1	859	15999	Complete	373.9	250
16569at7399	GTR+I	GTR+I	10.1399	converged	chr1-15	NW_011800888.1	128325	140528	Complete	390.7	238
1656at7399	GTR+I+G4	GTR+G4	3.53353	converged	chr1-15	NW_011794360.1	1510573	1516305	Complete	2187.7	955
16581at7399	GTR+I+G4	GTR+I	0.629738	failed	chr1-15	NW_011795323.1	1	2945	Fragmented	406.7	211
16588at7399	HKY+I+G4	GTR+I	9.38192	converged	chr1-15	NW_011795378.1	1213007	1216329	Complete	423.3	207
16595at7399	GTR+I+G4	GTR+I+G4	5.34111	converged	chr1-15	NW_011796624.1	97266	98438	Complete	501.5	319
16599at7399	GTR+I+G4	GTR+I	2.30321	converged	chr1-15	NW_011804688.1	324777	326576	Complete	543.3	332
1659at7399	GTR+I+G4	GTR+G4	24.8367	converged	chr1-15	NW_011796848.1	3433825	3446603	Complete	2023.4	995
16605at7399	GTR+I+G4	HKY+G4	0.845481	converged	chr16nr	NW_011794844.1	1207297	1211968	Complete	662.3	426
16614at7399	HKY+I+G4	GTR+I	4.66472	converged	chr1-15	NW_011801858.1	56103	58883	Complete	447	263
16616at7399	HKY+I	HKY+I	2.72886	converged	chr1-15	NW_011795276.1	783929	792936	Complete	607.8	294
16617at7399	GTR+I+G4	GTR+I	3.6414	converged	chr1-15	NW_011800891.1	1493392	1495461	Complete	517.8	292
16620at7399	HKY+I	GTR+G4	17.2128	converged	chr1-15	NW_011795732.1	116490	122249	Complete	580.4	267
16639at7399	HKY+I	HKY	0.236152	converged	chr1-15	NW_011799899.1	378515	379147	Fragmented	215.3	131
1664at7399	GTR+I+G4	HKY+I	9.25948	converged	chr1-15	NW_011800891.1	216096	221900	Complete	1401	1346
16661at7399	GTR+I+G4	HKY+G4	0.574344	converged	chr1-15	NW_011795357.1	136019	136954	Complete	553.7	272
16662at7399	GTR+I+G4	HKY+I	5.5277	converged	chr1-15	NW_011799016.1	581676	583823	Complete	572.7	286
16669at7399	HKY+I+G4	HKY+I	3.82216	converged	chr1-15	NW_011796813.1	377412	378620	Complete	584.7	338
16675at7399	GTR+I+G4	GTR+I	4.02332	converged	chr1-15	NW_011799056.1	132818	134946	Complete	613	360
16685at7399	HKY+I+G4	HKY+G4	1.46647	converged	chr1-15	NW_011800946.1	391310	392396	Complete	703.9	312
16688at7399	HKY+I	HKY+I	3.47522	converged	chr1-15	NW_011796848.1	194632	201228	Complete	551.5	319
1668at7399	GTR+I+G4	F81+I+G4	6.86297	converged	chr1-15	NW_011800493.1	314084	319361	Complete	1942.4	997
166at7399	HKY+I+G4	GTR+G4	38.0087	converged	chr1-15	NW_011804676.1	226948	265539	Complete	4662.8	2298
16701at7399	GTR+I	GTR+I	9.8309	converged	chr1-15	NW_011804162.1	102820	115450	Complete	525.7	434
16703at7399	GTR+I+G4	HKY	0.425656	converged	chr1-15	NW_011800891.1	1456604	1464846	Complete	332	253
16705at7399	GTR+I+G4	GTR+I	2.41108	converged	chr1-15	NW_011794668.1	426473	428895	Complete	560.4	272
16708at7399	GTR+I	GTR+I	10.344	converged	chr1-15	NW_011796848.1	148946	155635	Complete	494.4	270
16711at7399	GTR+I	GTR+I	7.23907	converged	chr1-15	NW_011797077.1	933897	934934	Complete	578.8	292
16713at7399	HKY+I+G4	HKY+I	3.31778	converged	chr1-15	NW_011796690.1	110788	112688	Complete	452.7	235
16722at7399	GTR+I+G4	F81+I	7.16618	converged	chr1-15	NW_011795276.1	2537090	2538280	Complete	406.1	269
16734at7399	HKY+I	GTR+I	3.42857	converged	chr1-15	NW_011801043.1	651162	653422	Complete	524.3	252
16736at7399	GTR+I+G4	GTR+I	2.05248	converged	chr1-15	NW_011795276.1	2585841	2587201	Complete	479.9	276
16746at7399	HKY+I	GTR+G4	3.59184	converged	chr1-15	NW_011798102.1	150161	156142	Complete	613.1	355
16747at7399	F81+I+G4	HKY+G4	1.84548	failed	chr1-15	NW_011795876.1	649656	652344	Complete	702.3	400
1674at7399	HKY+I+G4	GTR+I	5.63557	converged	chr1-15	NW_011794809.1	432464	438782	Complete	1868.8	1124
16752at7399	HKY+I	GTR+G4	6.25073	converged	chr1-15	NW_011795276.1	3617673	3621614	Complete	642	293
16755at7399	GTR+I	GTR+I	5.5656	converged	chr1-15	NW_011797479.1	1025	3430	Complete	387.1	172
16761at7399	F81+I	GTR+G4	10.4257	converged	chr1-15	NW_011798762.1	82408	86152	Complete	460.4	291
16766at7399	HKY+I+G4	GTR+I	1.78426	converged	chr1-15	NW_011796802.1	247302	249285	Complete	634.1	350
16767at7399	GTR+I+G4	GTR+I	4.44315	converged	chr1-15	NW_011798105.1	1939940	1942111	Complete	522.9	348
16768at7399	HKY+I	GTR+G4	55.0408	converged	chr1-15	NW_011802135.1	25343	72626	Complete	610.3	363
16773at7399	GTR+I	na	0.0524781	converged	chr1-15	NW_011805315.1	2	800	Complete	282.2	179
16781at7399	GTR+I	GTR+G4	17.5277	failed	chr1-15	NW_011798486.1	48966	62643	Complete	557.8	290
16784at7399	GTR+I	HKY+I	2.66181	converged	chr1-15	NW_011799658.1	147197	149107	Complete	631	300
1678at7399	HKY+I	HKY+I	27.2391	converged	chr1-15	NW_011801858.1	519296	535264	Complete	2538.7	1158
16792at7399	HKY+I+G4	GTR+I	0.620991	converged	chr1-15	NW_011806279.1	1	1079	Fragmented	169.3	151
16796at7399	HKY+I+G4	GTR+I	1.58601	converged	chr16r	NW_011796111.1	1042843	1044738	Complete	553.1	358
16816at7399	GTR+I+G4	GTR+I	14.6735	converged	chr1-15	NW_011795660.1	224990	227532	Complete	527.5	293
16823at7399	GTR+I+G4	GTR+I	7.33819	converged	chr16r	NW_011794933.1B	3828568	3832032	Complete	697.8	401
16828at7399	GTR+I	GTR+I	5.24781	converged	chr1-15	NW_011797219.1	1037905	1041464	Complete	552.3	305
16830at7399	GTR+I	GTR+I	1.34985	converged	chr1-15	NW_011796505.1	1380	3098	Complete	472.7	286
16838at7399	GTR+I+G4	GTR+I	4.20117	converged	chr16nr	NW_011795727.1	600019	601274	Complete	585.6	336
16839at7399	GTR+I+G4	GTR+G4	2.90379	converged	chr1-15	NW_011796951.1	1193161	1195284	Complete	539.5	256
16843at7399	HKY+I+G4	GTR+G4	23.2449	converged	chr1-15	NW_011799577.1	7690	16754	Complete	622.9	353
16849at7399	HKY+I+G4	GTR+I	3.83673	converged	chr1-15	NW_011796180.1	114986	117860	Complete	565.1	261
16850at7399	GTR+I	GTR+I	0.641399	converged	chr1-15	NW_011796343.1	34463	36141	Complete	409.8	205
16853at7399	GTR+I+G4	GTR+G4	2.47522	converged	chr1-15	NW_011796746.1	135247	141266	Complete	331.4	184
16855at7399	GTR+I	GTR+I	7.06706	converged	chr1-15	NW_011804688.1	2471300	2473808	Complete	587.7	290
16857at7399	GTR+I+G4	GTR+I	5.69971	converged	chr1-15	NW_011800113.1	1508800	1510624	Complete	537.5	295
16865at7399	GTR+G4	HKY+I	33.6006	failed	chr1-15	NW_011795116.1	24868	45210	Complete	630.1	342
16867at7399	HKY+I+G4	GTR+I	5.38776	converged	chr1-15	NW_011799016.1	808074	812323	Complete	694.4	380
1686at7399	GTR+I+G4	HKY+I	34.4519	converged	chr1-15	NW_011797098.1	152615	176063	Complete	1788.1	1026
16877at7399	HKY+I+G4	GTR+I	5.97668	converged	chr1-15	NW_011799943.1	172698	174890	Complete	650.9	438
1688at7399	GTR+I+G4	GTR+I	13.6647	converged	chr1-15	NW_011800927.1	622005	629694	Complete	1519.1	1262
16895at7399	HKY+I	HKY+I	22.1895	converged	chr16nr	NW_011801243.1	1044181	1050748	Complete	529.3	266
16899at7399	GTR+I+G4	GTR+I	7	converged	chr1-15	NW_011800943.1	279962	283897	Complete	703.9	371
1689at7399	HKY+I+G4	GTR+I	4.48688	converged	chr1-15	NW_011794622.1	312387	318369	Complete	2095.1	1037
16902at7399	GTR+I	GTR+I	50.1983	converged	chr1-15	NW_011798377.1	727510	751403	Complete	533.2	274
16906at7399	GTR+I+G4	HKY+I	7.34402	converged	chr1-15	NW_011798872.1	438595	440881	Complete	617	395
16910at7399	GTR+I+G4	GTR+I+G4	7.11662	converged	chr1-15	NW_011800891.1	2466235	2470962	Complete	311.8	369
16911at7399	GTR+I+G4	GTR+I+G4	7.90962	converged	chr1-15	NW_011799941.1	486912	489805	Complete	742.7	581
16913at7399	HKY+I+G4	GTR+I	2.78134	converged	chr1-15	NW_011794668.1	2655783	2659172	Complete	474.2	268
16921at7399	F81+I+G4	GTR+G4	6.25073	converged	chr1-15	NW_011795276.1	3632818	3635850	Complete	586	295
16935at7399	GTR+I+G4	GTR+I	4.80175	converged	chr1-15	NW_011800883.1	1123976	1127671	Complete	681.8	403
16937at7399	GTR+I+G4	HKY+I	8.00583	converged	chr1-15	NW_011795398.1	394494	401103	Complete	813.9	557
16943at7399	GTR+I	GTR+I	3.22741	converged	chr1-15	NW_011795819.1	911042	912717	Complete	506.6	281
1694at7399	GTR+I+G4	F81+I+G4	43.1808	converged	chr1-15	NW_011798146.1	68114	93960	Complete	2212.2	1148
16950at7399	GTR+I+G4	HKY+G4	2.18659	converged	chr1-15	NW_011798105.1	1429900	1431393	Complete	569.8	320
16956at7399	GTR+I+G4	HKY+I+G4	4.31778	converged	chr1-15	NW_011799271.1	2028733	2030043	Complete	695.7	363
1695at7399	GTR+I+G4	GTR+G4	4.04082	converged	chr1-15	NW_011796813.1	434510	440350	Complete	1995.3	1034
16962at7399	GTR+I+G4	GTR+I+G4	56.8688	converged	chr1-15	NW_011796813.1	57429	78468	Complete	951.5	654
1696at7399	GTR+I+G4	GTR+G4	29.9708	converged	chr1-15	NW_011795544.1	538311	550003	Complete	1979.3	1004
16973at7399	GTR+I+G4	GTR+I	5.54519	converged	chr16r	NW_011803760.1	949896	951201	Complete	492.2	247
16979at7399	HKY+I	GTR+I	1.89504	converged	chr1-15	NW_011804688.1	307062	308523	Complete	500.8	280
16997at7399	GTR+I+G4	GTR+I	2.41983	converged	chr1-15	NW_011794566.1	1136	3457	Complete	511.6	247
16998at7399	GTR+I	GTR+I	10.3673	converged	chr1-15	NW_011796951.1	1199478	1202707	Complete	430.1	234
16999at7399	GTR+I+G4	GTR+I	6.11079	converged	chr16nr	NW_011796111.1	461004	461942	Complete	517.9	263
17009at7399	GTR+I+G4	GTR+I	2.71429	converged	chr1-15	NW_011795544.1	584118	585696	Complete	597.7	345
17010at7399	GTR+I+G4	HKY+I	4.207	converged	chr1-15	NW_011794959.1A	884580	887666	Complete	559.7	357
1701at7399	GTR+I+G4	GTR+I	6.86297	converged	chr1-15	NW_011794448.1	1	6211	Fragmented	1211.7	687
17020at7399	GTR+G4	GTR+G4	43.7784	converged	chr1-15	NW_011797929.1	384943	398173	Complete	502.9	373
17021at7399	HKY+I+G4	HKY+I	3.10496	converged	chr16nr	NW_011795711.1	2	29462	Complete	534.4	373
17022at7399	GTR+G4	F81+I+G4	11.6589	converged	chr16nr	NW_011795711.1	266980	269594	Complete	446.9	267
17027at7399	HKY+I+G4	GTR+G4	17.9475	converged	chr1-15	NW_011794464.1	38400	41111	Complete	540.1	301
17028at7399	GTR+I+G4	GTR+I	6.44898	converged	chr16r	NW_011803760.1	707422	708581	Complete	665.1	313
1702at7399	GTR+I+G4	GTR+I+G4	10.7085	converged	chr1-15	NW_011800883.1	818716	824568	Complete	1690.2	1013
17033at7399	HKY+I	HKY+I	3.60058	converged	chr1-15	NW_011796954.1	92575	95473	Complete	606.2	291
17034at7399	GTR+I+G4	GTR+I	1.26531	converged	chr1-15	NW_011797510.1	676821	678794	Complete	641.6	327
17035at7399	GTR+I+G4	GTR+G4	2.67347	converged	chr1-15	NW_011795146.1	98846	115934	Complete	446.1	267
17037at7399	GTR+I	GTR+I	5.9242	converged	chr1-15	NW_011800360.1B	487778	492894	Complete	401.8	257
17045at7399	GTR+I+G4	HKY+I	4.23907	converged	chr1-15	NW_011804695.1	227045	229566	Complete	471.4	308
17046at7399	HKY+I	HKY+I	13.6268	converged	chr1-15	NW_011799865.1	312855	317597	Complete	500.2	355
17050at7399	F81+I+G4	GTR+I	7.76968	converged	chr1-15	NW_011797325.1	382529	386942	Complete	602.4	315
17063at7399	GTR+G4	GTR+G4	47.3557	converged	chr1-15	NW_011799584.1	43583	51106	Complete	428.7	229
17089at7399	HKY+I+G4	GTR+I	3.8105	converged	chr1-15	NW_011799900.1	35232	37493	Complete	550.4	278
17099at7399	F81+I+G4	F81+I+G4	15.5714	converged	chr1-15	NW_011799271.1	1256647	1259337	Complete	472.9	254
1709at7399	GTR+I+G4	GTR+I	8.37026	converged	chr1-15	NW_011795398.1	403063	410193	Complete	2161.4	1596
17102at7399	GTR+I	HKY+I	4.09038	converged	chr1-15	NW_011797017.1	1070	2944	Complete	616.2	385
17113at7399	GTR+I	GTR+I	2.40816	converged	chr1-15	NW_011797120.1	220799	222700	Complete	537.3	247
17114at7399	GTR+G4	GTR+I	6.70554	converged	chr1-15	NW_011796705.1	427082	429838	Complete	487.6	296
17121at7399	GTR+I	GTR+G4	73.3878	converged	chr16r	NW_011797094.1	810673	846101	Complete	397.8	228
17125at7399	GTR+I+G4	GTR+I	1.02624	converged	chr1-15	NW_011803529.1	144255	146468	Complete	612.5	295
17128at7399	HKY+I	GTR+G4	33.2449	converged	chr1-15	NW_011796848.1	2201731	2217016	Complete	436.7	271
1712at7399	GTR+I+G4	HKY+I	25.621	converged	chr1-15	NW_011798377.1	511106	524233	Complete	966.1	610
17139at7399	GTR+I+G4	GTR+I	15.6472	converged	chr1-15	NW_011795876.1	1033046	1036006	Complete	707.1	414
1713at7399	GTR+I+G4	F81+I+G4	32.6006	converged	chr1-15	NW_011800975.1	6699	13464	Complete	1460.1	911
17143at7399	GTR+I+G4	HKY+I	24.5306	converged	chr1-15	NW_011799271.1	2068452	2073893	Complete	460.3	233
17151at7399	HKY+I+G4	HKY+G4	1.95627	converged	chr1-15	NW_011794640.1	4109	14499	Fragmented	487.1	227
17157at7399	GTR+I+G4	GTR+I	3.04373	converged	chr1-15	NW_011798834.1	633395	635393	Complete	713	361
17158at7399	GTR+I+G4	GTR+G4	2.79883	converged	chr1-15	NW_011800054.1	796442	797995	Complete	313.8	239
17160at7399	HKY+I	GTR+G4	17.5539	converged	chr1-15	NW_011796848.1	4547878	4555642	Complete	612.5	332
17161at7399	GTR+I+G4	GTR+I	20.6997	converged	chr1-15	NW_011804676.1	180474	191170	Complete	718	350
17167at7399	GTR+I+G4	GTR+I	6.56268	converged	chr1-15	NW_011796848.1	1349473	1351884	Complete	279.6	493
1716at7399	GTR+I	HKY+I	6.05831	converged	chr1-15	NW_011800985.1	1	27986	Fragmented	1764.7	928
17200at7399	GTR+I+G4	GTR+G4	4.31487	converged	chr1-15	NW_011797481.1	137581	140811	Complete	531.8	295
17208at7399	HKY+I	GTR+I	15.0758	converged	chr1-15	NW_011800975.1	14323	19520	Complete	457.2	312
1720at7399	GTR+I	GTR+G4	28.5277	converged	chr1-15	NW_011797117.1	1	57169	Fragmented	1608.5	826
1722at7399	GTR+G4	GTR+G4	9.35569	converged	chr1-15	NW_011801099.1	17510	35305	Complete	1153.8	753
17231at7399	GTR+I+G4	HKY+I	2.62099	converged	chr1-15	NW_011795660.1	73002	75231	Complete	472.3	351
17234at7399	GTR+I	GTR+G4	12.5714	converged	chr1-15	NW_011794293.1	73996	78428	Complete	595.6	376
1723at7399	GTR+I+G4	HKY+I	15.4956	converged	chr1-15	NW_011795413.1	448399	458472	Complete	1982	1010
17241at7399	GTR+I	GTR+G4	3.99708	converged	chr1-15	NW_011800888.1	639305	645289	Complete	841.1	540
17244at7399	GTR+I+G4	HKY+I	1.33528	failed	chr1-15	NW_011800888.1	336198	337926	Complete	516	254
17256at7399	GTR+I	GTR+I	3.26822	converged	chr16r	NW_011803760.1	986357	987889	Complete	626.4	328
17267at7399	GTR+I	F81+I+G4	25.6618	converged	chr1-15	NW_011794484.1	739041	747785	Complete	464	285
17281at7399	GTR+I	GTR+G4	39.7055	failed	chr1-15	NW_011795725.1	1878177	1893276	Complete	318.9	221
1728at7399	F81+I	GTR+G4	43.0991	converged	chr1-15	NW_011800360.1A	2789361	2813015	Complete	1183.1	634
17295at7399	GTR+I	GTR+I	2.86297	converged	chr1-15	NW_011801858.1	11837	15787	Complete	579	286
17301at7399	HKY+I+G4	GTR+I+G4	6.13703	converged	chr16nr	NW_011799419.1	34588	36336	Complete	477.3	299
17302at7399	HKY+I+G4	GTR+I	2.2449	converged	chr1-15	NW_011800054.1	399563	401562	Complete	667.4	319
1730at7399	GTR+I	HKY+I	5.03207	converged	chr1-15	NW_011795116.1	3018	9832	Complete	1855.3	979
17310at7399	HKY+I	GTR+G4	28.7755	converged	chr1-15	NW_011797481.1	377127	391705	Complete	665.1	345
17317at7399	GTR+I+G4	HKY+G4	2.3207	converged	chr1-15	NW_011796699.1	170090	171348	Complete	650.8	279
17325at7399	GTR+I+G4	GTR+I+G4	2.8484	converged	chr1-15	NW_011800360.1A	404953	407459	Complete	464.7	303
1733at7399	GTR+I+G4	GTR+G4	7.42274	converged	chr1-15	NW_011796813.1	354942	361049	Complete	2335.9	1113
17348at7399	GTR+I	GTR+I	1.39359	converged	chr1-15	NW_011800883.1	15723	19649	Complete	556.1	288
1734at7399	GTR+I	GTR+G4	36.9067	converged	chr1-15	NW_011799900.1	1113688	1151584	Fragmented	1529.1	721
17350at7399	GTR+I+G4	HKY+I	4.63848	converged	chr1-15	NW_011796951.1	3462037	3463164	Complete	659.3	372
17357at7399	GTR+I+G4	GTR+I	1.86006	converged	chr1-15	NW_011799080.1	184401	187594	Complete	369.7	279
17365at7399	HKY+I+G4	GTR+G4	6.87464	converged	chr1-15	NW_011795702.1	8979	10988	Complete	755	521
17370at7399	GTR+I	GTR+I	4.87464	converged	chr1-15	NW_011795176.1	67221	68874	Complete	533	255
17371at7399	GTR+I+G4	GTR+I	0.6793	converged	chr1-15	NW_011794360.1	1272173	1273616	Complete	507.2	280
17389at7399	GTR+I	GTR+I	2.51895	converged	chr1-15	NW_011794819.1	225954	228843	Complete	661	383
17396at7399	F81+I+G4	GTR+G4	58.8222	converged	chr1-15	NW_011796343.1	399998	421181	Complete	428.8	219
17410at7399	GTR+I+G4	GTR+G4	8.04082	converged	chr1-15	NW_011794622.1	33951	39360	Complete	236.9	326
17411at7399	GTR+I+G4	F81+I+G4	15.5918	converged	chr1-15	NW_011797280.1B	101756	104869	Complete	764.5	741
17417at7399	GTR+I+G4	GTR+I	7.43732	converged	chr1-15	NW_011795870.1	1033996	1036112	Complete	509.4	231
17418at7399	GTR+I+G4	GTR+I	2.80758	converged	chr1-15	NW_011800296.1	551650	553748	Complete	515.7	228
17419at7399	GTR+I+G4	GTR+I	1.92711	converged	chr1-15	NW_011798146.1	417892	419937	Complete	570.1	264
17420at7399	GTR+I	GTR+G4	7.35277	converged	chr1-15	NW_011794360.1	249728	252551	Complete	545.8	274
17425at7399	GTR+I	GTR+I	33.5335	converged	chr16nr	NW_011794567.1	1504421	1512185	Complete	379	228
17428at7399	GTR+I	HKY+G4	8.42274	converged	chr1-15	NW_011800360.1A	4254907	4259521	Complete	503.4	250
17430at7399	GTR+I+G4	GTR+I	5.25656	converged	chr1-15	NW_011801990.1	398981	416702	Complete	568.3	358
17434at7399	GTR+I+G4	HKY+I	2.45481	converged	chr1-15	NW_011800083.1	484	3867	Complete	493.8	348
17450at7399	GTR+I+G4	GTR+I	3.74344	converged	chr16r	NW_011803760.1	527094	528224	Complete	430.9	272
17456at7399	HKY+I	GTR+G4	19.1837	failed	chr1-15	NW_011797936.1	43872	68136	Complete	530.1	391
17463at7399	GTR+G4	GTR+I	6.1516	converged	chr1-15	NW_011802221.1	1630595	1632690	Complete	393.9	279
17466at7399	GTR+I	HKY+I	2.79883	converged	chr1-15	NW_011796848.1	4043185	4045467	Complete	464.8	307
17467at7399	GTR+I	GTR+G4	98.5423	converged	chr1-15	NW_011795662.1	18377	93068	Complete	384	234
17469at7399	HKY+I+G4	GTR+I	1.33236	converged	chr16r	NW_011794933.1B	934887	936095	Complete	514.3	328
17480at7399	F81+I+G4	GTR+I	3.9621	converged	chr1-15	NW_011795364.1	136	3440	Complete	484.8	225
17485at7399	HKY+I	GTR+I	7.55977	converged	chr1-15	NW_011797280.1C	856989	863587	Complete	556.1	249
17486at7399	GTR+I	GTR+I	8.08746	converged	chr1-15	NW_011796586.1	105820	111304	Complete	541.2	277
17492at7399	GTR+I+G4	GTR+G4	28.5131	converged	chr1-15	NW_011798872.1	421387	430632	Complete	541.1	280
17496at7399	HKY+I	GTR+G4	10.2245	converged	chr1-15	NW_011797117.1	194856	209272	Complete	510.6	315
17498at7399	GTR+I+G4	GTR+I	22.6647	converged	chr1-15	NW_011796281.1	347100	364440	Complete	447.7	323
17503at7399	F81+I+G4	GTR+I	16.1399	converged	chr1-15	NW_011799941.1	503095	517712	Complete	669.9	330
17505at7399	HKY+I	GTR+I	0.346939	converged	chr1-15	NW_011798938.1	519528	537487	Complete	844.8	864
17506at7399	GTR+I+G4	GTR+G4	14.8163	converged	chr1-15	NW_011795378.1	320658	325255	Complete	383.7	307
17512at7399	GTR+I+G4	GTR+I	1.34985	converged	chr1-15	NW_011794849.1	49614	58517	Complete	266.3	252
17520at7399	HKY+I+G4	GTR+G4	0.947522	converged	chr1-15	NW_011798838.1	57223	68784	Complete	513.5	278
17521at7399	GTR+I+G4	HKY+G4	3.78426	converged	chr1-15	NW_011798669.1	57657	59222	Complete	649.7	317
17525at7399	GTR+I+G4	GTR+G4	28.3673	converged	chr1-15	NW_011800891.1	1822422	1832930	Complete	498.7	271
17530at7399	GTR+I	GTR+G4	97.3907	converged	chr1-15	NW_011800888.1	768038	778308	Complete	387.2	262
17534at7399	HKY+I	HKY+I	39.0496	converged	chr1-15	NW_011796848.1	3530401	3540600	Complete	667.9	430
17561at7399	F81+I	GTR+I	3.62391	converged	chr1-15	NW_011795276.1	3558031	3560984	Complete	547.2	265
17562at7399	GTR+I+G4	HKY+I	0.790087	converged	chr1-15	NW_011797367.1	1	3723	Complete	435.1	221
17572at7399	HKY+I	GTR+G4	6.67347	converged	chr1-15	NW_011800496.1	1520998	1524312	Complete	606.8	304
17574at7399	GTR+I+G4	HKY+I	2.15743	converged	chr1-15	NW_011795996.1	9747	12371	Complete	834.9	597
17575at7399	GTR+I+G4	HKY+I	10.9242	converged	chr1-15	NW_011800284.1	138233	141188	Complete	404.6	214
17578at7399	GTR+I+G4	GTR+I	2.5656	converged	chr1-15	NW_011795876.1	671453	673577	Complete	673.6	357
1757at7399	HKY+I+G4	HKY+I	5.06414	converged	chr1-15	NW_011794360.1	1589295	1595794	Complete	1553.2	1109
17581at7399	GTR+I+G4	F81+I+G4	31.4665	converged	chr1-15	NW_011796018.1	458189	466992	Complete	346.7	343
17587at7399	GTR+I	GTR+G4	24.1487	converged	chr1-15	NW_011796848.1	607996	621868	Complete	380.7	340
17591at7399	GTR+I	GTR+I	4.793	converged	chr16nr	NW_011795053.1	389710	392908	Complete	571	277
17593at7399	HKY+I+G4	HKY+I	1.53936	converged	chr1-15	NW_011799941.1	21345	22804	Complete	549	278
175at7399	GTR+I+G4	GTR+I	12.8455	converged	chr1-15	NW_011796746.1	822004	838063	Complete	2423	2582
17602at7399	GTR+G4	GTR+G4	244.303	failed	chr16nr	NW_011801243.1	1155861	1162377	Complete	543.7	302
17608at7399	GTR+I+G4	GTR+I+G4	4.6793	converged	chr1-15	NW_011795398.1	1135893	1137608	Complete	645.3	463
17609at7399	GTR+I+G4	GTR+I	11.5948	converged	chr1-15	NW_011798256.1	1349464	1353468	Complete	868	685
17621at7399	GTR+I+G4	HKY+I	1.34985	converged	chr1-15	NW_011796951.1	3730633	3732583	Complete	391.6	330
17635at7399	GTR+I+G4	GTR+I	10.6647	converged	chr1-15	NW_011794360.1	175925	181508	Complete	597.4	289
17638at7399	GTR+G4	F81	33.0087	converged	chr1-15	NW_011800891.1	1411308	1430424	Complete	492.6	281
1763at7399	GTR+I	GTR+G4	19.0146	converged	chr1-15	NW_011794869.1	1032729	1042280	Complete	1250.1	859
17644at7399	HKY+I+G4	HKY+I	3.11953	converged	chr1-15	NW_011800360.1A	3919393	3921145	Complete	663.6	333
17650at7399	GTR+I+G4	GTR+I	5.81341	converged	chr1-15	NW_011804688.1	539160	540723	Complete	476.4	366
17661at7399	GTR+I	GTR+I	12.0671	converged	chr1-15	NW_011797488.1	83223	87766	Complete	649.7	291
17663at7399	GTR+I+G4	HKY+I	2.25656	converged	chr1-15	NW_011800360.1A	4282095	4291945	Complete	368.8	196
17665at7399	GTR+I	GTR+I	38.449	failed	chr1-15	NW_011800943.1	257125	273714	Complete	584.9	295
17666at7399	F81+I+G4	GTR+I	4.31487	converged	chr1-15	NW_011796316.1	241605	248010	Complete	531.5	295
17677at7399	F81+I+G4	GTR+G4	15.8017	converged	chr1-15	NW_011795719.1	654412	662151	Complete	556.1	323
1767at7399	HKY+I	GTR+G4	15.6997	failed	chr16r	NW_011797094.1	1513501	1560252	Complete	2011.7	969
17681at7399	GTR+I	GTR+I	13.0933	converged	chr1-15	NW_011796018.1	476929	490631	Complete	437.5	296
17683at7399	GTR+I+G4	GTR+I	2.47813	converged	chr1-15	NW_011797219.1	1751203	1752897	Complete	573.1	255
17684at7399	GTR+I+G4	GTR	0.169096	converged	chr1-15	NW_011795580.1	1896358	1898109	Fragmented	227.6	133
1768at7399	GTR+I+G4	GTR+G4	7.34402	failed	chr1-15	NW_011797380.1	73885	81168	Complete	2325.2	1223
17694at7399	GTR+I+G4	GTR+G4	2.31487	converged	chr16nr	NW_011801243.1	664570	665679	Complete	564.7	318
17697at7399	GTR+I+G4	HKY+I	33.4431	converged	chr1-15	NW_011798801.1	77974	95897	Complete	570.4	331
17732at7399	GTR+I	GTR+I	17.9213	converged	chr1-15	NW_011800360.1A	3146280	3161461	Complete	428.6	319
17749at7399	GTR+I	GTR+I	3.38484	converged	chr1-15	NW_011804688.1	669644	671744	Complete	577.8	303
17750at7399	GTR+I+G4	GTR+I	4.95335	converged	chr1-15	NW_011798796.1	131153	133017	Complete	394.2	299
17752at7399	GTR+I+G4	GTR+I	5.19242	converged	chr1-15	NW_011795876.1	664211	666302	Complete	398.3	296
17753at7399	GTR+I	GTR+G4	17.5918	converged	chr1-15	NW_011798230.1	114992	135303	Complete	654.6	331
17757at7399	GTR+I+G4	GTR+G4	2.5277	converged	chr16r	NW_011797094.1	1627550	1691413	Complete	284.1	271
17768at7399	GTR+I	GTR+G4	16.4636	converged	chr1-15	NW_011794496.1	50858	56226	Complete	900.2	511
17771at7399	GTR+I+G4	GTR+I	3.6793	converged	chr1-15	NW_011797845.1	2422	3783	Complete	438.2	245
17775at7399	GTR+I	GTR+I	13.5627	converged	chr1-15	NW_011799348.1	337777	339740	Complete	281.7	240
17776at7399	F81+I+G4	GTR+I	9.09329	converged	chr1-15	NW_011800113.1	680540	684039	Complete	542.2	280
17779at7399	HKY+I+G4	HKY+I	2.67055	converged	chr1-15	NW_011799790.1	451	2175	Complete	542.3	269
17787at7399	GTR+I	GTR+G4	21.4461	failed	chr1-15	NW_011802070.1	52720	88821	Complete	480.8	312
17790at7399	GTR+I	GTR+I	2.02624	converged	chr1-15	NW_011794360.1	279053	281853	Complete	539.1	366
17797at7399	GTR+I	GTR+I	2.81341	converged	chr1-15	NW_011797710.1	531855	534520	Complete	707.1	453
17800at7399	GTR+I+G4	GTR+I	7.06414	converged	chr1-15	NW_011797219.1	754634	759547	Complete	577.7	280
17801at7399	GTR+I+G4	F81+I+G4	14.242	converged	chr1-15	NW_011796896.1	561373	567799	Complete	363.6	228
17803at7399	GTR+I+G4	HKY+I	1.63265	converged	chr1-15	NW_011800891.1	3251127	3252407	Fragmented	238.6	133
17804at7399	GTR+I+G4	HKY+I	1.40525	converged	chr1-15	NW_011798938.1	345763	347046	Complete	506.9	280
17817at7399	GTR+I+G4	HKY+I	11.8163	converged	chr1-15	NW_011798256.1	2152587	2154320	Complete	400.8	250
17824at7399	HKY+I	HKY+I	1.59184	converged	chr1-15	NW_011795378.1	1279843	1282507	Complete	665.9	390
1783at7399	GTR+I+G4	GTR+G4	18.0583	converged	chr1-15	NW_011798918.1	94714	106679	Complete	1343.7	1204
17841at7399	GTR+I+G4	HKY+G4	1.61516	converged	chr1-15	NW_011795663.1	305464	307535	Complete	598.6	297
17842at7399	GTR+I+G4	GTR+I	4.53936	converged	chr1-15	NW_011795378.1	185351	188353	Complete	539.8	299
17850at7399	GTR+I+G4	HKY	1.12536	converged	chr1-15	NW_011794717.1	1	2571	Fragmented	335.6	159
17851at7399	GTR+I+G4	GTR+I	3.1312	converged	chr1-15	NW_011797301.1	52705	55366	Complete	516	335
17859at7399	GTR+I+G4	GTR+I	3.09329	converged	chr1-15	NW_011796116.1	782761	786646	Complete	1209.4	877
17860at7399	GTR+I+G4	GTR+I	2.4723	converged	chr1-15	NW_011795276.1	3080964	3082178	Complete	519.8	263
17871at7399	HKY+I	GTR+I	4.52478	converged	chr1-15	NW_011795702.1	91742	95099	Complete	538.9	271
17873at7399	GTR+I+G4	GTR+I	0.930029	converged	chr1-15	NW_011799016.1	93075	96014	Complete	553.7	316
17875at7399	GTR+G4	GTR+G4	10.0146	converged	chr1-15	NW_011796848.1	3892033	3894383	Complete	594.2	346
17886at7399	GTR+I	GTR+I	3.65889	converged	chr1-15	NW_011799271.1	1938311	1941765	Complete	629.9	375
17890at7399	GTR+I+G4	GTR+I	79.895	converged	chr1-15	NW_011802530.1	12300	58942	Complete	440.3	192
17895at7399	GTR+I+G4	HKY+I	4.53061	converged	chr1-15	NW_011794622.1	151925	160641	Complete	508.8	295
1789at7399	HKY+I	GTR+G4	34.2187	converged	chr1-15	NW_011795413.1	421726	441536	Complete	1840.1	953
178at7399	GTR+I+G4	HKY+I	11.2799	converged	chr1-15	NW_011795876.1	675036	691284	Complete	5984	3241
17903at7399	HKY+I+G4	GTR+I	6.03207	converged	chr1-15	NW_011799271.1	1454088	1455550	Complete	515.5	284
17904at7399	GTR+I+G4	GTR+G4	0.536443	converged	chr1-15	NW_011794913.1	51114	53651	Complete	450.3	374
17911at7399	GTR+I	HKY+I	5.44315	converged	chr1-15	NW_011798377.1	104174	107632	Complete	573.2	577
17918at7399	GTR+I	HKY+G4	1.62391	converged	chr1-15	NW_011795876.1	1160154	1161161	Complete	481	264
17922at7399	GTR+G4	GTR+G4	6.65889	converged	chr1-15	NW_011797696.1	145558	153445	Complete	488.3	273
17939at7399	GTR+I	GTR+I	4.39942	converged	chr1-15	NW_011800667.1B	401796	404605	Complete	504.9	259
17945at7399	HKY+I	na	4.17784	converged	chr1-15	NW_011804330.1	1	2880	Fragmented	174.7	87
17946at7399	GTR+I	GTR+I	13.3178	converged	chr1-15	NW_011795660.1	213949	215898	Complete	521.6	295
17947at7399	HKY+G4	HKY+G4	1.7172	converged	chr1-15	NW_011797254.1	9818	12676	Fragmented	221.1	120
1794at7399	F81+I+G4	GTR+I	18.2012	converged	chr1-15	NW_011795876.1	869881	878533	Complete	1428.4	833
17952at7399	HKY+I	GTR+I	2.70262	converged	chr1-15	NW_011799873.1	320295	324085	Complete	688.6	365
17954at7399	HKY+I+G4	GTR+I	3.61516	converged	chr1-15	NW_011795702.1	175888	178028	Complete	548.8	388
17965at7399	GTR+I	GTR+I	16.4431	converged	chr1-15	NW_011802084.1	50029	62251	Complete	533.4	255
17970at7399	GTR+I	GTR+I	21.8017	failed	chr1-15	NW_011796908.1	150170	156199	Complete	513.2	274
17974at7399	GTR+I+G4	GTR+I	2.12245	converged	chr1-15	NW_011798548.1	1331592	1332644	Complete	657.4	317
17987at7399	GTR+I+G4	HKY+I	12.2303	converged	chr1-15	NW_011795876.1	736304	739994	Complete	450.7	616
1798at7399	GTR+G4	HKY+G4	3.8309	converged	chr1-15	NW_011800496.1	2218417	2221182	Complete	1707.2	816
17991at7399	GTR+I+G4	GTR+I	3.87464	converged	chr1-15	NW_011796843.1	174383	176383	Complete	503.1	247
17993at7399	GTR+I+G4	GTR+G4	0.644315	converged	chr1-15	NW_011796343.1	708626	719205	Complete	528.3	274
17994at7399	GTR+I+G4	HKY+I	8.63557	converged	chr1-15	NW_011795276.1	3071796	3074004	Complete	521.6	248
17995at7399	HKY+I+G4	HKY+I	0.836735	converged	chr1-15	NW_011796479.1	1	962	Fragmented	347.5	183
1799at7399	GTR+I	GTR+G4	50.5073	converged	chr1-15	NW_011796116.1	2370799	2411268	Complete	999.1	486
17at7399	GTR+I+G4	GTR+I+G4	147.23	failed	chr1-15	NW_011799730.1	427458	469049	Complete	5641.9	2881
18007at7399	F81	GTR+G4	47.551	converged	chr1-15	NW_011798377.1	268164	269852	Complete	523.8	423
18010at7399	GTR+I	GTR+G4	12.3557	failed	chr1-15	NW_011795876.1	211254	214379	Complete	477.7	252
18011at7399	HKY+I	GTR+G4	9.73178	converged	chr1-15	NW_011801126.1	12364	25059	Complete	607.6	281
18016at7399	HKY+I	GTR+I	2.30029	converged	chr1-15	NW_011798256.1	4338537	4341800	Complete	526.5	283
1802at7399	HKY+I	GTR+I	10.0729	converged	chr1-15	NW_011801043.1	639432	650161	Complete	1598.9	1054
18032at7399	HKY+I	GTR+I	3.21283	converged	chr1-15	NW_011794895.1	424672	428767	Complete	676.5	388
18033at7399	GTR+I+G4	HKY+I	2.91837	converged	chr1-15	NW_011794358.1	1575	4231	Complete	308.4	233
18036at7399	GTR+I+G4	GTR+G4	9.32653	converged	chr1-15	NW_011796586.1	71467	74425	Complete	467.9	269
18038at7399	GTR+I+G4	HKY+I	7.25948	converged	chr1-15	NW_011800496.1	1957671	1986441	Complete	482.4	277
18039at7399	GTR+I	HKY+I	13.6035	converged	chr1-15	NW_011795544.1	719470	725202	Complete	339.2	183
1803at7399	GTR+I+G4	GTR+G4	12.7405	converged	chr1-15	NW_011796896.1	323801	330750	Complete	601.4	835
18042at7399	GTR+I+G4	GTR+I	1.23907	converged	chr1-15	NW_011794633.1	2351	4810	Complete	327.4	230
18046at7399	GTR+I+G4	GTR+I	2.5102	converged	chr1-15	NW_011796586.1	735855	737537	Complete	588.5	329
18059at7399	GTR+G4	GTR+G4	59.1953	converged	chr1-15	NW_011794819.1	172486	204327	Complete	277.7	205
18067at7399	GTR+I	HKY+I	2.20117	converged	chr1-15	NW_011800667.1B	1423392	1425521	Complete	438.4	290
1806at7399	GTR+I+G4	HKY+I	3.20117	converged	chr1-15	NW_011801043.1	397611	403041	Complete	1925.5	1010
18070at7399	HKY+I	HKY+I	5.66764	converged	chr1-15	NW_011797966.1	357050	365270	Complete	343.1	280
18073at7399	GTR+I	GTR+I	11.8571	converged	chr1-15	NW_011796951.1	392424	395089	Complete	586.5	317
18081at7399	GTR+I+G4	HKY+G4	3.33819	converged	chr1-15	NW_011798256.1	424692	426610	Complete	569.9	379
18087at7399	GTR+I+G4	HKY+I	2.96501	converged	chr16nr	NW_011795711.1	32708	38102	Complete	633.7	392
1808at7399	GTR+I+G4	GTR+I	4.23324	converged	chr1-15	NW_011800945.1	20764	26543	Complete	1909.3	1010
18099at7399	F81+I+G4	GTR+G4	3.70845	converged	chr1-15	NW_011795819.1	914396	918085	Complete	532.8	270
18100at7399	GTR+I+G4	HKY+I	2.13703	failed	chr1-15	NW_011800054.1	818268	819462	Complete	486.8	261
18103at7399	HKY+I	HKY+I+G4	4.1312	converged	chr16nr	NW_011794844.1	1230277	1231790	Complete	552.5	278
18105at7399	GTR+I+G4	HKY+I	1.52187	converged	chr1-15	NW_011796699.1	234372	235642	Complete	506	280
18109at7399	GTR+I	GTR+I	6.33819	converged	chr1-15	NW_011797077.1	1561076	1563415	Complete	607.2	293
1810at7399	HKY+I+G4	GTR+G4	63.6181	converged	chr1-15	NW_011802221.1	1370353	1392006	Complete	1305.1	971
1811at7399	F81+I+G4	GTR+I	26.9388	converged	chr1-15	NW_011800496.1	2306902	2323437	Complete	2015.8	1068
18122at7399	GTR+I	GTR+G4	79.6501	failed	chr1-15	NW_011799840.1	700549	736244	Complete	535.2	258
18124at7399	HKY+I	GTR+I	3.90379	converged	chr1-15	NW_011795276.1	4053985	4056516	Complete	534.7	270
18126at7399	F81+I+G4	GTR+I	5.51895	converged	chr1-15	NW_011795552.1	1	3265	Complete	475.3	230
1812at7399	GTR+I+G4	GTR+I	2.71429	converged	chr1-15	NW_011800360.1B	267811	271800	Complete	2094.2	1123
18132at7399	HKY+I	GTR+I	6.62974	converged	chr1-15	NW_011794959.1B	272811	278522	Complete	534.1	279
18136at7399	HKY+I+G4	GTR+I	3.82799	converged	chr1-15	NW_011803501.1	2413791	2415735	Complete	634.9	314
18151at7399	F81+I+G4	GTR+G4	23.2653	converged	chr1-15	NW_011796586.1	709094	716422	Complete	877.7	467
18153at7399	GTR+I+G4	HKY+I	6.6414	converged	chr1-15	NW_011796485.1	9486	13457	Complete	899.4	511
18166at7399	GTR+I+G4	HKY+G4	13.2245	converged	chr1-15	NW_011800891.1	1380718	1388929	Complete	525.3	254
18168at7399	GTR+I+G4	GTR+I	1.02041	converged	chr1-15	NW_011796116.1	2536977	2538427	Complete	599.5	320
18169at7399	HKY+I+G4	GTR+I	2.03499	converged	chr1-15	NW_011796951.1	4466289	4468425	Complete	639.7	374
18175at7399	HKY+I	GTR+I	18.1283	converged	chr1-15	NW_011804464.1	50690	62521	Complete	434.4	238
18176at7399	GTR+I	HKY+G4	2.67638	converged	chr1-15	NW_011804688.1	852587	854667	Complete	492.3	271
18177at7399	HKY+I	GTR+I	14.3411	converged	chr1-15	NW_011795413.1	139009	145571	Complete	440.1	256
18182at7399	GTR+I	GTR+I	9.68513	converged	chr1-15	NW_011798938.1	477488	480257	Complete	522.6	291
18183at7399	HKY+I+G4	GTR+I	0.988338	failed	chr1-15	NW_011795870.1	16406	18463	Complete	516.4	300
18186at7399	HKY+I+G4	HKY+I	1.8309	converged	chr1-15	NW_011795398.1	60146	62717	Complete	508.2	301
18187at7399	GTR+I+G4	GTR+I	4.61516	converged	chr1-15	NW_011796951.1	1827059	1828897	Complete	601.9	265
18195at7399	GTR+I+G4	HKY+I	1.96793	converged	chr1-15	NW_011799943.1	17357	19704	Complete	613.6	316
1819at7399	GTR+I+G4	GTR+G4	6.12536	converged	chr1-15	NW_011800360.1B	805511	809197	Complete	1953.4	1046
18204at7399	GTR+I	GTR+I	7.24781	converged	chr1-15	NW_011796180.1	151962	162065	Complete	522.3	355
18212at7399	HKY+I+G4	HKY+I	24.4548	converged	chr1-15	NW_011800667.1B	409522	418335	Complete	373.4	197
18213at7399	GTR+I+G4	GTR+I	5.8105	converged	chr1-15	NW_011800113.1	1776070	1781133	Complete	636.2	606
18214at7399	GTR+I+G4	F81+I+G4	28.5131	converged	chr1-15	NW_011798872.1	369103	371583	Complete	769.6	602
18215at7399	HKY+I+G4	GTR+I	11.5598	converged	chr1-15	NW_011795469.1	75372	77705	Complete	615.4	391
18217at7399	F81+I+G4	GTR+I	8.46939	converged	chr1-15	NW_011800667.1B	1302277	1305240	Complete	478.9	257
18222at7399	HKY+G4	F81+I	22.9417	converged	chr1-15	NW_011795876.1	382792	387776	Complete	513.6	270
18225at7399	GTR+I+G4	HKY+I	3.44023	converged	chr1-15	NW_011799438.1	753985	755510	Complete	590.1	295
18228at7399	GTR+I+G4	GTR+G4	1.18076	converged	chr1-15	NW_011798105.1	1609681	1611337	Complete	500	285
18232at7399	GTR+I	GTR+G4	3.21866	converged	chr1-15	NW_011797077.1	1594932	1597441	Complete	441.9	273
18237at7399	GTR+I+G4	HKY+G4	2.04956	converged	chr1-15	NW_011796012.1	184123	185841	Complete	428.2	223
18241at7399	GTR+I+G4	HKY+I	2.6035	converged	chr1-15	NW_011798398.1	753	2348	Complete	506.1	368
18242at7399	GTR+I+G4	GTR+I	2.64723	converged	chr1-15	NW_011801856.1	466734	468584	Complete	557.4	424
18247at7399	F81+I+G4	F81+I+G4	37.0904	converged	chr1-15	NW_011799552.1	105343	119428	Complete	435.3	217
18248at7399	HKY+I	GTR+I	9.04373	converged	chr1-15	NW_011800360.1A	3514686	3516236	Complete	529.9	258
1824at7399	HKY+I	GTR+G4	28.7026	converged	chr1-15	NW_011800982.1	552	44486	Complete	1941.8	1050
18251at7399	GTR+I	GTR+G4	33.3178	failed	chr16nr	NW_011794844.1	785628	804980	Complete	493.2	272
1825at7399	HKY+I	GTR+G4	44.7201	converged	chr1-15	NW_011799873.1	1	39766	Fragmented	1254.6	655
18260at7399	GTR+I+G4	GTR+I	5.54227	converged	chr1-15	NW_011798957.1	31152	33420	Complete	334.7	239
18275at7399	GTR+I+G4	F81+I+G4	49.449	converged	chr1-15	NW_011797120.1	139032	182531	Complete	414.6	258
1827at7399	GTR+I	GTR+G4	11.0175	converged	chr1-15	NW_011796951.1	5055873	5071743	Complete	2647.1	1474
18284at7399	GTR+I+G4	HKY+I	1.84548	converged	chr1-15	NW_011799658.1	218346	220833	Complete	536	290
1828at7399	HKY+I+G4	HKY+I	15.5131	converged	chr1-15	NW_011796896.1	86022	91888	Complete	1447.2	927
18294at7399	GTR+I+G4	HKY+I	2.05831	converged	chr1-15	NW_011796012.1	161947	163432	Complete	502.1	324
18301at7399	HKY+I+G4	GTR+I	1.70554	converged	chr1-15	NW_011800876.1	3247	4806	Complete	577.4	392
18303at7399	GTR+I+G4	GTR+I	4.33236	converged	chr1-15	NW_011799271.1	2222770	2225848	Complete	620.8	407
18315at7399	F81+I	GTR+G4	3.84257	converged	chr1-15	NW_011794924.1	29605	35379	Complete	514.4	244
1831at7399	GTR+I+G4	HKY+I	35.8134	converged	chr1-15	NW_011795276.1	4500407	4521828	Complete	1936.8	1056
18321at7399	GTR+I+G4	HKY+I	4.44023	converged	chr1-15	NW_011795477.1	33907	36412	Complete	526.7	271
18322at7399	GTR+G4	HKY+G4	0.367347	converged	chr1-15	NW_011803656.1	11406	13452	Complete	579.8	296
18324at7399	GTR+I	GTR+I	33.7434	converged	chr1-15	NW_011801424.1	75301	84535	Complete	547.1	287
18329at7399	GTR+I	GTR+I	5.58017	converged	chr1-15	NW_011796951.1	1742824	1743924	Complete	556.9	283
18335at7399	GTR+I	GTR+I+G4	25.3061	converged	chr1-15	NW_011798834.1	729576	740612	Complete	518.3	351
18339at7399	HKY+I	HKY+G4	50.5044	converged	chr1-15	NW_011795025.1	9894	31744	Complete	408	287
1833at7399	GTR+I+G4	GTR+I	6.43732	converged	chr1-15	NW_011800155.1	3613	10901	Complete	1913.7	975
1834at7399	HKY+I	HKY+I	4.4898	converged	chr1-15	NW_011800891.1	837620	842910	Complete	1512.7	869
1835at7399	GTR+I	GTR+G4	9.82507	converged	chr1-15	NW_011800877.1	397639	407476	Fragmented	1129.9	618
18368at7399	GTR+I	GTR+I	15.2566	converged	chr1-15	NW_011798105.1	291239	299048	Complete	336.3	241
1836at7399	GTR+I+G4	HKY+I	27.2449	converged	chr1-15	NW_011795725.1	1833193	1847318	Complete	1422.1	781
18373at7399	GTR+I+G4	HKY+I	10.3178	converged	chr16nr	NW_011794567.1	1417077	1421536	Complete	262.9	186
18374at7399	HKY+I+G4	GTR+I	2.25364	converged	chr1-15	NW_011800203.1	36741	39912	Complete	615.1	291
18375at7399	GTR+I+G4	HKY	0.399417	converged	chr1-15	NW_011821300.1	426	1795	Complete	504.3	261
18382at7399	HKY+I+G4	GTR+G4	2.38776	converged	chr1-15	NW_011795357.1	129555	133229	Complete	518.9	308
18385at7399	GTR+I+G4	GTR+I	1.05831	converged	chr1-15	NW_011800888.1	351392	353332	Complete	739.6	437
1839at7399	HKY+I+G4	GTR+I+G4	15.9388	converged	chr16nr	NW_011799419.1	610112	614720	Complete	1910.3	1008
18403at7399	GTR+I+G4	GTR+G4	19.6647	converged	chr1-15	NW_011796848.1	5128068	5133741	Complete	430.8	278
18407at7399	GTR+I+G4	HKY+I	6.3586	converged	chr1-15	NW_011796018.1	471443	473827	Complete	535.6	345
18411at7399	HKY+I	GTR+I	21.9796	converged	chr1-15	NW_011796281.1	551157	560678	Complete	404.4	274
18413at7399	GTR+I+G4	GTR+I	0.83965	converged	chr1-15	NW_011797941.1	409	3671	Complete	603.5	359
1841at7399	GTR+I+G4	HKY+I	12.793	converged	chr1-15	NW_011798834.1	38322	46021	Complete	2490.7	1496
18424at7399	HKY+I+G4	GTR+I	3.42566	converged	chr1-15	NW_011797376.1	257340	259014	Complete	496.8	267
18425at7399	GTR+I+G4	HKY+I	1.78717	converged	chr16nr	NW_011795620.1	13693	14951	Complete	542.5	274
18427at7399	F81	GTR+I	36.0496	converged	chr1-15	NW_011794869.1	2643	22735	Fragmented	213.5	137
18428at7399	GTR+I	HKY+G4	3.67638	converged	chr1-15	NW_011796951.1	160075	163850	Complete	388.8	243
18435at7399	GTR+I+G4	GTR	2.56851	converged	chr1-15	NW_011796526.1	699	2255	Complete	444.2	314
18445at7399	GTR+I+G4	HKY+I	6.10496	converged	chr1-15	NW_011799941.1	479993	481095	Complete	471.6	225
18447at7399	GTR+I+G4	HKY+I	22.4606	converged	chr1-15	NW_011796313.1	191903	195757	Complete	714.6	459
18453at7399	GTR+I+G4	GTR+I	0.924198	converged	chr1-15	NW_011800927.1	62099	66653	Complete	449.5	217
18457at7399	GTR+I+G4	HKY+I	5.04373	converged	chr1-15	NW_011798256.1	4111409	4112681	Complete	500.2	266
18458at7399	HKY+I	GTR+G4	7.99125	converged	chr1-15	NW_011797117.1	118742	125119	Complete	515.4	278
18462at7399	GTR+I+G4	GTR+I+G4	3.92128	converged	chr1-15	NW_011799941.1	481415	486228	Complete	438.2	246
18464at7399	GTR+I+G4	GTR+I+G4	4.17784	converged	chr1-15	NW_011802221.1	1689950	1691500	Complete	587	330
1846at7399	GTR+I	GTR+G4	14.2566	converged	chr1-15	NW_011798938.1	547145	570871	Complete	2049.7	1086
18479at7399	HKY+I	GTR+I	6.02041	converged	chr1-15	NW_011800496.1	1278981	1281127	Complete	511.9	234
18482at7399	F81+I	GTR+I	24.7434	converged	chr1-15	NW_011797612.1	599251	611304	Complete	553	279
18489at7399	GTR+I+G4	GTR+I	5.44898	converged	chr1-15	NW_011800360.1A	3882548	3883900	Complete	362.5	272
18490at7399	GTR+I+G4	GTR+G4	5.27697	converged	chr1-15	NW_011800934.1	204861	207452	Complete	374.7	219
18494at7399	GTR+I+G4	GTR+G4	3.793	converged	chr1-15	NW_011795580.1	1587246	1594137	Complete	575.9	319
18498at7399	GTR+I+G4	GTR+I+G4	5.79883	converged	chr1-15	NW_011796180.1	50532	52722	Complete	263.8	225
18505at7399	GTR+I+G4	GTR+I	2.39359	converged	chr16r	NW_011794933.1B	2333819	2335814	Complete	460.1	254
18508at7399	HKY+I	GTR+I	3.29738	converged	chr1-15	NW_011799271.1	86677	88288	Complete	567.5	286
18526at7399	GTR+I+G4	HKY+I	2.86006	converged	chr1-15	NW_011796705.1	2524226	2526617	Complete	690.9	475
18535at7399	GTR+I+G4	GTR+I	2.18659	converged	chr1-15	NW_011796624.1	90309	91794	Complete	494.7	261
18543at7399	GTR+I+G4	GTR+I	0.457726	converged	chr1-15	NW_011799271.1	2297282	2301131	Fragmented	323.4	159
18546at7399	GTR+I+G4	HKY	1.41399	converged	chr1-15	NW_011805471.1	1	1013	Fragmented	353.2	172
18548at7399	HKY+I	GTR+I	8.00583	converged	chr1-15	NW_011797077.1	1575863	1578642	Complete	522.6	299
1854at7399	F81	GTR+G4	5.9242	converged	chr1-15	NW_011795276.1	3874184	3900556	Complete	2335.9	1553
18557at7399	GTR+I	GTR+G4	14.7289	converged	chr1-15	NW_011799482.1	70016	104417	Complete	456.9	358
18558at7399	GTR+I+G4	GTR+I	18.3994	converged	chr1-15	NW_011795276.1	3150884	3176115	Complete	404.6	304
18572at7399	GTR+I+G4	GTR+I	23.0612	converged	chr1-15	NW_011797481.1	1344632	1346717	Complete	505.5	244
18574at7399	GTR+I	HKY+I+G4	2.30321	converged	chr1-15	NW_011799943.1	44676	45860	Complete	394.2	297
18576at7399	GTR+I+G4	HKY+I	17.4927	converged	chr1-15	NW_011801984.1	581148	583679	Complete	450.1	261
18577at7399	GTR+I+G4	GTR+I	2.43732	converged	chr1-15	NW_011795819.1	33465	35748	Complete	482.4	281
18585at7399	GTR+I+G4	GTR+I	10.1778	converged	chr1-15	NW_011795276.1	2808407	2812444	Complete	573.6	300
18596at7399	GTR+G4	HKY+G4	4.66764	converged	chr1-15	NW_011795276.1	801207	823948	Complete	674.3	979
18597at7399	HKY+I+G4	GTR+G4	13.6093	converged	chr1-15	NW_011804695.1	147970	151794	Complete	358.9	182
18600at7399	GTR+I+G4	GTR+I	1.95627	converged	chr1-15	NW_011796992.1	513	2008	Complete	521	266
18603at7399	HKY+I+G4	GTR+I	4.22741	converged	chr1-15	NW_011795378.1	194073	195559	Complete	539.1	281
18608at7399	HKY+I+G4	HKY+I	4.82216	converged	chr1-15	NW_011796848.1	1684209	1686737	Complete	476.6	301
18616at7399	GTR+I+G4	HKY+I	1.61808	converged	chr1-15	NW_011798663.1	798898	801700	Complete	679.2	416
18617at7399	HKY+I	GTR+I	9.8688	converged	chr1-15	NW_011801990.1	903865	907093	Complete	489.8	236
18619at7399	GTR+G4	GTR+I	4.08455	converged	chr1-15	NW_011797930.1	198	3091	Complete	497.5	234
1861at7399	GTR+I+G4	GTR+I	7.50146	converged	chr1-15	NW_011795276.1	67954	72634	Complete	1146.6	876
18626at7399	GTR+I	GTR+I	4.30029	converged	chr1-15	NW_011794913.1	33167	36938	Complete	452.9	250
18629at7399	HKY+I+G4	GTR+I	1.60058	converged	chr1-15	NW_011797241.1	100	1934	Complete	465.2	276
1862at7399	GTR+I+G4	HKY+G4	4.58892	converged	chr1-15	NW_011800888.1	2314922	2322674	Complete	885.8	1304
18630at7399	F81+I+G4	GTR+G4	4.28863	converged	chr1-15	NW_011795276.1	3701868	3704802	Complete	597.2	287
18631at7399	HKY+I	GTR+I	3.93294	converged	chr16nr	NW_011795053.1	947109	948547	Complete	383.1	261
18633at7399	HKY+I	GTR+I	0.609329	converged	chr1-15	NW_011796146.1	12098	29058	Fragmented	298	186
18647at7399	HKY+I	GTR+I	10.9155	converged	chr1-15	NW_011798256.1	3438128	3447603	Complete	450.5	305
18650at7399	GTR+I+G4	GTR+I	1.85714	converged	chr1-15	NW_011800754.1	3413	5131	Complete	654	323
18657at7399	GTR+I+G4	HKY+I	6.38484	converged	chr1-15	NW_011800667.1A	559089	561692	Complete	617.6	415
18658at7399	GTR+I+G4	GTR+I	8.1516	converged	chr1-15	NW_011803501.1	2569347	2573186	Complete	634.8	352
1865at7399	GTR+I+G4	GTR+G4	6.1691	converged	chr16nr	NW_011794844.1	1217562	1225119	Complete	2014.2	1021
18660at7399	GTR+I+G4	HKY+I	0.603499	converged	chr1-15	NW_011798801.1	947408	948910	Complete	735.3	425
18662at7399	GTR+I	GTR+I	4.85423	converged	chr1-15	NW_011794668.1	531647	541111	Complete	626.2	419
18664at7399	F81+I+G4	HKY+I	7.81924	converged	chr1-15	NW_011801736.1	8437	9981	Complete	629	296
18672at7399	GTR+I+G4	HKY+G4	2.33819	converged	chr1-15	NW_011801984.1	372229	373549	Complete	443.1	250
18673at7399	GTR+I	GTR+I	3.25948	converged	chr1-15	NW_011800888.1	650972	652180	Complete	361.4	259
18679at7399	GTR+I+G4	GTR+I	1.69679	converged	chr1-15	NW_011800820.1	198261	200396	Complete	534.9	303
1867at7399	HKY+I	HKY+I	20.1778	converged	chr1-15	NW_011797929.1	1449224	1470886	Complete	2482.6	1678
1868at7399	HKY+I+G4	GTR+I+G4	20.1749	converged	chr16r	NW_011803760.1	750485	757084	Complete	1576.9	1198
18692at7399	HKY+I+G4	GTR+G4	2.57143	converged	chr1-15	NW_011794933.1A	27806	37155	Complete	482	256
18701at7399	HKY+I	HKY+I	2.27405	converged	chr1-15	NW_011803501.1	2519917	2522312	Complete	598.4	312
18703at7399	GTR+I+G4	na	8.1137	converged	chr1-15	NW_011796169.1	293343	294614	Complete	430.1	284
18710at7399	F81+I+G4	GTR+I	10.5015	converged	chr1-15	NW_011796908.1	288936	294243	Complete	679.2	419
18715at7399	GTR+I	HKY+I	3.5481	converged	chr1-15	NW_011799271.1	1061639	1071302	Complete	512.6	241
18716at7399	HKY+I+G4	GTR+I	2.76093	converged	chr1-15	NW_011794668.1	386707	388346	Complete	504.1	247
18724at7399	F81+I+G4	HKY+I	1.30612	converged	chr1-15	NW_011800496.1	757851	759290	Complete	608.2	286
18726at7399	GTR+I	GTR+I	9.49271	converged	chr16r	NW_011797094.1	940686	944914	Complete	594	324
18729at7399	HKY+I	GTR+I	19.5219	converged	chr1-15	NW_011796316.1	564675	574211	Complete	546.4	300
18731at7399	GTR+I	GTR+G4	3.72886	converged	chr1-15	NW_011796848.1	500626	502900	Fragmented	324.3	176
18733at7399	GTR+I+G4	GTR+I+G4	10.1983	converged	chr1-15	NW_011797219.1	1107507	1111564	Complete	773.5	622
18743at7399	GTR+I+G4	GTR+I	9.09913	converged	chr1-15	NW_011795663.1	93467	96929	Complete	530.6	402
18749at7399	GTR+I	GTR+G4	5.5481	converged	chr1-15	NW_011798256.1	3431932	3433120	Complete	446	247
18751at7399	GTR+I+G4	HKY+I+G4	1.00875	converged	chr1-15	NW_011795663.1	292784	294171	Complete	483.2	257
18752at7399	HKY+I	GTR+G4	4.14869	converged	chr1-15	NW_011804464.1	222017	238820	Fragmented	253.1	130
18753at7399	GTR+I+G4	GTR+I	1.60933	converged	chr1-15	NW_011796690.1	1228218	1230292	Complete	519.4	269
18759at7399	GTR+I+G4	GTR+I	3.45481	converged	chr1-15	NW_011800927.1	387653	397039	Complete	463.3	244
18761at7399	GTR+I+G4	HKY+I	8.55102	converged	chr1-15	NW_011796898.1	240790	243062	Complete	346.3	252
18763at7399	GTR+I	GTR+I	2.36443	converged	chr1-15	NW_011798644.1	944	5333	Complete	605.5	303
18766at7399	HKY+I+G4	GTR+I	5.18076	converged	chr1-15	NW_011795743.1	45888	50375	Complete	708.2	370
18769at7399	HKY+I+G4	GTR+I	4.68513	converged	chr1-15	NW_011801052.1	1036494	1039221	Complete	541.8	331
18773at7399	GTR+I	HKY+I	12.0875	converged	chr1-15	NW_011797865.1	134032	135478	Complete	585.6	261
18775at7399	HKY+I+G4	HKY+G4	0.848397	converged	chr1-15	NW_011798821.1	78796	79710	Complete	553	267
18779at7399	GTR+I+G4	GTR+I	5.30029	converged	chr1-15	NW_011796705.1	2507073	2508625	Complete	572.6	287
18791at7399	GTR+I+G4	GTR+I	7.4723	converged	chr1-15	NW_011798105.1	1772692	1774772	Complete	641.4	355
18799at7399	GTR+I	GTR+G4	39.6793	failed	chr1-15	NW_011798146.1	183152	199052	Complete	387.2	229
18803at7399	GTR+I+G4	GTR+I	0.83965	converged	chr1-15	NW_011795378.1	1042022	1043246	Complete	521.2	292
18807at7399	HKY+I	GTR+I	1.60641	converged	chr1-15	NW_011796746.1	116342	119393	Complete	620.2	328
18808at7399	GTR+I+G4	HKY+G4	2.13703	converged	chr1-15	NW_011798796.1	90550	92675	Complete	568.9	303
1880at7399	GTR+I+G4	GTR+G4	8.22741	converged	chr1-15	NW_011796120.1	1	5489	Fragmented	1056.1	521
18811at7399	HKY+I	GTR+G4	29.4402	converged	chr1-15	NW_011794668.1	1605482	1611595	Complete	563.5	346
18824at7399	HKY+I+G4	GTR+I	5.21866	converged	chr1-15	NW_011797929.1	1738438	1740734	Complete	371.4	228
18833at7399	GTR+G4	HKY+G4	18.105	converged	chr1-15	NW_011794783.1	1	13470	Complete	354.4	253
1883at7399	GTR+I	GTR+I	6.35277	converged	chr1-15	NW_011804666.1	5153	12532	Complete	1803.4	923
18856at7399	GTR+I	GTR+I	2.35569	converged	chr1-15	NW_011796624.1	372306	375919	Complete	468.4	227
18867at7399	GTR+I	GTR+I	29.5889	converged	chr1-15	NW_011798834.1	460442	473054	Complete	604.3	329
18869at7399	F81+I	GTR+G4	42.4373	failed	chr1-15	NW_011803846.1	80231	110758	Fragmented	268.9	162
1886at7399	GTR+I+G4	GTR+G4	5.61224	converged	chr1-15	NW_011798256.1	2358412	2365134	Complete	2241.6	1088
18871at7399	HKY+I+G4	GTR+I	3.34985	converged	chr1-15	NW_011798256.1	4187511	4190528	Complete	672.6	450
18875at7399	GTR+I	GTR+G4	1.23615	converged	chr1-15	NW_011796177.1	1533	3125	Complete	392	184
18876at7399	GTR+I+G4	GTR+I	3.49563	converged	chr1-15	NW_011801858.1	764973	766369	Complete	505.9	275
18887at7399	GTR+I+G4	HKY+I	12.8047	converged	chr1-15	NW_011804688.1	1038251	1039384	Complete	390.2	257
18898at7399	GTR+I	GTR+G4	46.688	converged	chr1-15	NW_011800881.1	388269	406515	Complete	462.2	271
18899at7399	HKY+I+G4	GTR+I	12.5394	converged	chr1-15	NW_011801052.1	1026546	1030849	Complete	727.1	402
1889at7399	HKY+I	HKY+I+G4	74.6822	converged	chr1-15	NW_011800360.1B	1250448	1313247	Complete	1252.3	841
18901at7399	GTR+I+G4	GTR+G4	2.25073	converged	chr1-15	NW_011797325.1	366209	371407	Fragmented	453.7	251
18906at7399	GTR+I	GTR+G4	4.11079	converged	chr1-15	NW_011799584.1	202976	204705	Complete	541.6	261
18909at7399	GTR+I+G4	GTR+I	1.88921	converged	chr1-15	NW_011799702.1	711	1763	Complete	555.3	291
1890at7399	GTR+I+G4	GTR+I	7.03499	converged	chr1-15	NW_011796624.1	21661	26840	Complete	1600.4	944
18917at7399	HKY+I	GTR+I	32.2945	converged	chr1-15	NW_011795276.1	2462240	2473499	Complete	426.8	276
1891at7399	GTR+I+G4	GTR+I	25.4023	converged	chr1-15	NW_011798105.1	2326646	2336030	Complete	1777.2	997
18923at7399	GTR+I+G4	GTR+G4	0.883382	converged	chr1-15	NW_011797612.1	625362	627790	Complete	484.5	235
18935at7399	GTR+I+G4	GTR+I	0.629738	converged	chr1-15	NW_011800312.1	3042	4199	Complete	460.6	223
18939at7399	HKY+I	GTR+G4	2.38192	converged	chr1-15	NW_011800717.1	155526	156952	Complete	564.4	336
18948at7399	GTR+I+G4	GTR+I	10.0204	converged	chr1-15	NW_011800360.1A	234889	236599	Complete	357.5	254
18954at7399	GTR+I+G4	GTR+G4	6.62099	converged	chr1-15	NW_011800296.1	554876	558738	Complete	748.8	452
18958at7399	HKY+I+G4	GTR+G4	3.86589	converged	chr1-15	NW_011800820.1	133720	135581	Complete	478.4	280
1895at7399	GTR+I+G4	GTR+I	30.4956	converged	chr1-15	NW_011795276.1	3598784	3610139	Complete	2130.8	2250
18962at7399	GTR+I+G4	HKY+I	6.25656	converged	chr1-15	NW_011796987.1	657	4024	Complete	694.6	443
18979at7399	GTR+I	na	3.207	converged	chr1-15	NW_011804027.1	1	2194	Complete	379.9	216
18983at7399	HKY+I+G4	GTR+I	3.1312	converged	chr1-15	NW_011796699.1	181705	183521	Complete	490.2	266
18987at7399	GTR+I+G4	GTR+I	4.25073	converged	chr1-15	NW_011798682.1	728	3533	Complete	439.2	237
18988at7399	GTR+I	GTR+G4	28.7755	converged	chr1-15	NW_011797481.1	336218	339119	Complete	344.9	211
1898at7399	HKY+I+G4	GTR+I+G4	37.8076	converged	chr1-15	NW_011797128.1	74434	89531	Complete	1368.5	1251
18993at7399	GTR+I	GTR+G4	79.309	converged	chr1-15	NW_011799438.1	560021	601276	Complete	697.6	327
18996at7399	GTR+I+G4	HKY+G4	0.991254	converged	chr1-15	NW_011794360.1	1523228	1524749	Complete	531.2	303
1899at7399	HKY+I	GTR+I	38.2187	converged	chr1-15	NW_011796018.1	58818	83772	Complete	2710.2	1407
19001at7399	GTR+I+G4	GTR+I	10.4402	converged	chr1-15	NW_011804688.1	2755984	2761159	Complete	410.2	300
19011at7399	GTR+I+G4	GTR+I+G4	4.10496	converged	chr1-15	NW_011800934.1	6358	7907	Complete	560.3	261
19012at7399	GTR+I+G4	GTR+I	2.70554	converged	chr1-15	NW_011804688.1	1380425	1381970	Complete	455.5	261
19014at7399	GTR+I+G4	GTR+I	2.04665	converged	chr16r	NW_011794933.1B	3845288	3846887	Complete	314.4	242
1901at7399	F81	GTR+G4	1.53061	converged	chr1-15	NW_011798821.1	31778	64333	Complete	1812	964
19020at7399	GTR+I+G4	GTR+I	5.49563	converged	chr1-15	NW_011795544.1	455765	457376	Complete	424	316
19038at7399	GTR+I	HKY+I	3.19534	converged	chr1-15	NW_011796987.1	26803	29592	Complete	568	267
1903at7399	GTR+I+G4	GTR+G4	10.5044	converged	chr1-15	NW_011796699.1	145235	150769	Complete	1627.9	829
19049at7399	GTR+I+G4	HKY	0.0758017	converged	chr1-15	NW_011796022.1	1190	2315	Complete	312.5	261
19052at7399	HKY+I+G4	GTR+I	4.25073	converged	chr16nr	NW_011795711.1	29970	31898	Complete	246	226
19068at7399	GTR+I	GTR+G4	20.2624	converged	chr1-15	NW_011804464.1	141922	166570	Complete	419.9	238
19071at7399	GTR+I	GTR+I	11.6676	converged	chr1-15	NW_011799056.1	36377	39552	Complete	438.6	286
19073at7399	GTR+I	GTR+I	3.02332	converged	chr1-15	NW_011800113.1	1323541	1325528	Complete	435.1	276
19090at7399	F81+I	GTR+G4	15.3732	converged	chr1-15	NW_011798256.1	3641820	3646734	Complete	446.9	209
19096at7399	HKY+I+G4	GTR+I	1.50437	converged	chr1-15	NW_011800883.1	1055955	1057790	Complete	406.1	267
19107at7399	GTR+I+G4	HKY+I	4.97085	converged	chr1-15	NW_011800054.1	1117018	1123212	Complete	485	496
19108at7399	GTR+I+G4	GTR+G4	6.56268	converged	chr1-15	NW_011795276.1	3520181	3526682	Complete	909.4	770
19119at7399	GTR+I	HKY+I	1.46356	converged	chr1-15	NW_011796951.1	3724668	3727491	Complete	578.7	293
1911at7399	HKY+I	GTR+I	59.8309	converged	chr1-15	NW_011798548.1	730052	756300	Complete	2532.3	1367
19129at7399	GTR+I	na	0.393586	converged	chr1-15	NW_011797896.1	1	1527	Complete	335.8	225
19131at7399	GTR+I+G4	GTR+I	4.79592	converged	chr1-15	NW_011799305.1	38973	53816	Complete	402.9	345
1913at7399	GTR+I+G4	HKY+G4	2.79009	converged	chr1-15	NW_011798140.1	830	4793	Complete	1397.5	730
19142at7399	GTR+I+G4	GTR+I	1.42857	converged	chr1-15	NW_011799358.1	360	2441	Fragmented	370.8	177
19150at7399	GTR+I+G4	GTR+I	4.94752	converged	chr1-15	NW_011795413.1	90364	94554	Complete	469.4	252
19151at7399	GTR+I+G4	HKY+I	4.09621	converged	chr1-15	NW_011800943.1	248012	250508	Complete	535.8	264
19162at7399	GTR+I+G4	HKY+I	2.94461	converged	chr1-15	NW_011795415.1	1797	3015	Complete	535.8	275
19165at7399	HKY+I	GTR+I	4.90087	converged	chr1-15	NW_011794809.1	397205	399124	Complete	512.8	291
19166at7399	GTR+I+G4	GTR+I	4.57143	converged	chr1-15	NW_011797219.1	1042393	1050082	Complete	521.9	290
19175at7399	GTR+I+G4	GTR+I	13.8338	converged	chr1-15	NW_011798663.1	58481	67382	Complete	490.1	278
19180at7399	GTR+I+G4	GTR+I	1.27988	converged	chr1-15	NW_011797929.1	744259	748971	Complete	409.5	199
19181at7399	F81+I+G4	GTR+I	6.41108	converged	chr1-15	NW_011800360.1A	4043662	4054888	Complete	439.6	393
19186at7399	GTR+I	GTR+I	11.0146	converged	chr16r	NW_011794933.1B	3639738	3641643	Complete	413.8	247
19187at7399	GTR+I	GTR+G4	7.35277	converged	chr1-15	NW_011794360.1	249924	268775	Complete	397.4	211
19189at7399	GTR+I	HKY+I	3.82799	converged	chr1-15	NW_011800493.1	106099	108111	Complete	304.7	193
19191at7399	GTR+I	GTR+I	8.41108	converged	chr1-15	NW_011799271.1	1440419	1443280	Complete	409.4	189
19192at7399	GTR+I+G4	GTR+G4	1.87755	converged	chr1-15	NW_011795732.1	764936	770448	Complete	416.6	209
19198at7399	GTR+I+G4	HKY+I	1.27988	converged	chr1-15	NW_011799271.1	1942198	1943646	Complete	522.2	270
191at7399	HKY+I	GTR+I	2.68222	converged	chr1-15	NW_011799865.1	273756	283851	Complete	4278.1	2143
19203at7399	GTR+I+G4	GTR+G4	7.91545	converged	chr1-15	NW_011800891.1	3009592	3013666	Complete	507.4	264
19210at7399	HKY+I	GTR+G4	2.00583	converged	chr1-15	NW_011797124.1	17658	29363	Complete	336.6	333
1921at7399	GTR+I+G4	GTR+I	2.7551	converged	chr1-15	NW_011797497.1	1	3801	Fragmented	979.6	581
19224at7399	GTR+I+G4	F81+I+G4	16.4898	converged	chr1-15	NW_011799919.1	73897	83373	Complete	512.3	357
19226at7399	GTR+G4	F81	14.5481	converged	chr1-15	NW_011804688.1	1316724	1320908	Complete	397.3	204
19227at7399	GTR+I+G4	HKY+I	7.01458	converged	chr1-15	NW_011800667.1B	1298928	1300621	Complete	364.7	235
19233at7399	GTR+I	GTR+G4	54.3936	failed	chr1-15	NW_011795870.1	50870	67454	Complete	459.2	259
19234at7399	GTR+I+G4	HKY+G4	4.16327	converged	chr1-15	NW_011800927.1	407370	408359	Complete	418.7	278
19239at7399	GTR+I	GTR+G4	30.1953	failed	chr1-15	NW_011794197.1	10799	79831	Complete	538.5	345
1923at7399	HKY+I	GTR+I	22.1662	converged	chr1-15	NW_011794959.1A	285415	293562	Complete	1687.8	843
19240at7399	GTR+I+G4	GTR+I	16.7609	converged	chr1-15	NW_011797722.1	227645	235137	Complete	352	221
19260at7399	GTR+I	GTR+G4	3.62682	converged	chr1-15	NW_011796384.1	2369918	2376658	Complete	544.7	269
19264at7399	GTR+I	GTR+G4	6.58309	converged	chr1-15	NW_011796746.1	1376563	1383436	Complete	524.6	277
19265at7399	GTR+I+G4	HKY+I	3.89213	converged	chr1-15	NW_011796896.1	181771	187249	Complete	581.1	277
19266at7399	GTR+I+G4	GTR+I+G4	3.41983	converged	chr1-15	NW_011795147.1	59157	63005	Fragmented	351	179
1926at7399	GTR+G4	GTR+I	11.1458	converged	chr1-15	NW_011795550.1	73534	87899	Complete	2007.8	1888
19270at7399	GTR+I+G4	HKY+G4	0.122449	converged	chr1-15	NW_011804608.1	43350	48092	Complete	373	265
19279at7399	GTR+I+G4	GTR+I	36.5364	converged	chr1-15	NW_011795115.1	127280	147279	Complete	507.4	282
19283at7399	HKY+G4	GTR+I	67.8659	converged	chr1-15	NW_011798880.1	101088	124825	Complete	452.9	222
19289at7399	GTR+I	GTR+I	5.57434	converged	chr1-15	NW_011796848.1	1736284	1737948	Complete	538.4	264
19291at7399	HKY+I	HKY+I	2.06122	converged	chr1-15	NW_011800888.1	43350	46255	Fragmented	347	181
19293at7399	HKY+I	HKY+I	3.22157	converged	chr1-15	NW_011796848.1	1081178	1083969	Complete	468.3	252
19298at7399	HKY+I+G4	GTR+I	4.19825	converged	chr1-15	NW_011794809.1	11106	12558	Complete	554.9	240
19311at7399	GTR+I+G4	GTR+I	2.74636	converged	chr1-15	NW_011795398.1	1117355	1120077	Complete	740.4	423
[truncated: 3,852 more rows]
