# Supplementary material for: Recurring adaptive introgression of a supergene variant that determines social organization
Source: Nat Commun. 2022 Mar 11;13:1180. doi: 10.1038/s41467-022-28806-7 (PMC8917144; doi:10.1038/s41467-022-28806-7)
Supplement: Supplementary file 6 — Supplementary Data 3 [file 41467_2022_28806_MOESM6_ESM.xlsx]

## Sheet: Sheet1
Sample_a	Sample_b	Bray_Curtis_dissimilarity
AR102-2-littleb-p	AR103-5-littleb-p	0.00806452
AR102-2-littleb-p	AR104-1-littleb-p	0.0276942
AR102-2-littleb-p	AR105-1-littleb-p	0.0291016
AR102-2-littleb-p	AR111-3-littleb-p	0.470109
AR102-2-littleb-p	AR112-2-littleb-p	0.478132
AR102-2-littleb-p	AR113-1-littleb-p	0.482727
AR102-2-littleb-p	AR114-3-littleb-p	0.491573
AR102-2-littleb-p	AR116-3-littleb-p	0.240084
AR102-2-littleb-p	AR117-1-littleb-p	0.26107
AR102-2-littleb-p	AR118-1-littleb-p	0.266308
AR102-2-littleb-p	AR122-1-littleb-p	0.420421
AR102-2-littleb-p	AR125-2-littleb-p	0.442815
AR102-2-littleb-p	AR147-2-littleb-p	0.424631
AR102-2-littleb-p	AR164-1-littleb-p	0.495541
AR102-2-littleb-p	AR164-6-littleb-p	0.476821
AR102-2-littleb-p	AR169-1-littleb-p	0.671257
AR102-2-littleb-p	AR171-1-littleb-p	0.59217
AR102-2-littleb-p	AR172-1-littleb-p	0.596
AR102-2-littleb-p	AR174-1-littleb-p	0.482974
AR102-2-littleb-p	AR179-5-littleb-p	0.469003
AR102-2-littleb-p	AR181-3-littleb-p	0.451007
AR102-2-littleb-p	AR187-1-littleb-p	0.613381
AR102-2-littleb-p	AR186-1-littleb-p	0.614701
AR102-2-littleb-p	AR186-3-littleb-p	0.593815
AR102-2-littleb-p	AR18-1-littleb-p	0.506941
AR102-2-littleb-p	AR187-5-littleb-p	0.601065
AR102-2-littleb-p	AR27-1-littleb-p	0.458581
AR102-2-littleb-p	AR28-14-littleb-p	0.489095
AR102-2-littleb-p	AR3-1-littleb-p	0.490265
AR102-2-littleb-p	AR4-1-littleb-p	0.487771
AR102-2-littleb-p	AR43-4-littleb-p	0.484472
AR102-2-littleb-p	AR44-1-littleb-p	0.483254
AR102-2-littleb-p	AR45-1-littleb-p	0.48215
AR102-2-littleb-p	AR46-6-littleb-p	0.353669
AR102-2-littleb-p	AR5-2-littleb-p	0.476012
AR102-2-littleb-p	AR55-3-littleb-p	0.682197
AR102-2-littleb-p	AR56-2-littleb-p	0.647635
AR102-2-littleb-p	AR57-1-littleb-p	0.611128
AR102-2-littleb-p	AR57-4-littleb-p	0.6
AR102-2-littleb-p	AR57-O12-littleb-p	0.637976
AR102-2-littleb-p	AR58-4-littleb-p	0.412888
AR102-2-littleb-p	AR6-1-littleb-p	0.507378
AR102-2-littleb-p	AR66-1-littleb-p	0.347157
AR102-2-littleb-p	AR93-1-littleb-p	0.282958
AR102-2-littleb-p	AR94-1-littleb-p	0.281368
AR102-2-littleb-p	CGIn10-1-littleb-p	0.490433
AR102-2-littleb-p	CGIn11-7-littleb-p	0.486603
AR102-2-littleb-p	CGIn2-1-littleb-p	0.475804
AR102-2-littleb-p	CGIn5-1-littleb-p	0.480753
AR102-2-littleb-p	F1-1-littleb-p	0.309008
AR102-2-littleb-p	F2-1-littleb-p	0.310482
AR102-2-littleb-p	F3-1-littleb-p	0.296344
AR102-2-littleb-p	F4-1-littleb-p	0.318284
AR102-2-littleb-p	F5-1-littleb-p	0.307292
AR102-2-littleb-p	F6-1-littleb-p	0.310296
AR102-2-littleb-p	F7-1-littleb-p	0.309432
AR102-2-littleb-p	GCa3-9-littleb-p	0.539755
AR102-2-littleb-p	GCa5-6-littleb-p	0.505346
AR102-2-littleb-p	GCa6-3-littleb-p	0.522498
AR102-2-littleb-p	GCa8-9-littleb-p	0.51622
AR102-2-littleb-p	gdo12-1-littleb-p	0.309667
AR102-2-littleb-p	Km466-8-littleb-p	0.488111
AR102-2-littleb-p	Mir1-1-littleb-p	0.370153
AR102-2-littleb-p	Mir2-6-littleb-p	0.369882
AR102-2-littleb-p	Mir3-6-littleb-p	0.370504
AR102-2-littleb-p	Mir6-1-littleb-p	0.36808
AR102-2-littleb-p	Mir6-6-littleb-p	0.377329
AR102-2-littleb-p	Mir7-4-littleb-p	0.377472
AR102-2-littleb-p	SRR7028249_AL-145-littleb-p	0.328442
AR102-2-littleb-p	SRR7028250_AL-141-littleb-p	0.326484
AR102-2-littleb-p	SRR7028251_AL-149-littleb-p	0.261548
AR102-2-littleb-p	SRR7028257_AL-158-littleb-p	0.273469
AR102-2-littleb-p	SRR7028261_AL-139-littleb-p	0.312796
AR102-2-littleb-p	SRR9008109_inv-240-Cor-littleb	0.244113
AR102-2-littleb-p	SRR9008110_ric-66-Per-littleb	0.59519
AR102-2-littleb-p	SRR9008111_ric-111-Gua-littleb	0.585162
AR102-2-littleb-p	SRR9008112_ric-75-Ros-littleb	0.595996
AR102-2-littleb-p	SRR9008113_ric-65-Per-littleb	0.590043
AR102-2-littleb-p	SRR9008114_ric-113-Gua-littleb	0.599469
AR102-2-littleb-p	SRR9008115_ric-114-Gua-littleb	0.598228
AR102-2-littleb-p	SRR9008116_ric-115-Gua-littleb	0.584997
AR102-2-littleb-p	SRR9008117_ric-112-Gua-littleb	0.584084
AR102-2-littleb-p	SRR9008118_int-124-Car-littleb	0.549698
AR102-2-littleb-p	SRR9008119_ric-79-Ros-littleb	0.595721
AR102-2-littleb-p	SRR9008131_ric-117-Sal-littleb	0.585178
AR102-2-littleb-p	SRR9008132_ric-119-Sal-littleb	0.57545
AR102-2-littleb-p	SRR9008133_ric-91-Ros-littleb	0.597018
AR102-2-littleb-p	SRR9008134_ric-81-Ros-littleb	0.594025
AR102-2-littleb-p	SRR9008135_ric-76-Ros-littleb	0.592413
AR102-2-littleb-p	SRR9008136_ric-74-Ros-littleb	0.585996
AR102-2-littleb-p	SRR9008137_ric-71-Ros-littleb	0.585581
AR102-2-littleb-p	SRR9008138_ric-72-Ros-littleb	0.579374
AR102-2-littleb-p	SRR9008147_inv-201-Cor-littleb	0.235162
AR102-2-littleb-p	SRR9008148_ric-77-Ros-littleb	0.59448
AR102-2-littleb-p	SRR9008151_inv-238-Cor-littleb	0.292907
AR102-2-littleb-p	SRR9008161_inv-205-Ver-littleb	0.367899
AR102-2-littleb-p	SRR9008162_inv-216-Pay-littleb	0.248945
AR102-2-littleb-p	SRR9008163_inv-225-Mis-littleb	0.263158
AR102-2-littleb-p	SRR9008164_inv-160-For-littleb	0.37039
AR102-2-littleb-p	SRR9008165_mac-143-Gua-littleb	0.484819
AR102-2-littleb-p	SRR9008166_int-125-Car-littleb	0.550847
AR102-2-littleb-p	SRR9008167_meg-127-BZ-littleb	0.60653
AR102-2-littleb-p	SRR9008168_xAdR-135-Pos-littleb	0.583546
AR102-2-littleb-p	SRR9008170_ric-107-Bol-littleb	0.587707
AR102-2-littleb-p	SRR9008171_ric-104-Bol-littleb	0.592916
AR102-2-littleb-p	SRR9008173_mac-146-Col-littleb	0.609023
AR102-2-littleb-p	SRR9008174_inv-196-Cor-littleb	0.275257
AR102-2-littleb-p	SRR9008183_mac-150-Per-littleb	0.483561
AR102-2-littleb-p	SRR9008186_mac-140-Gua-littleb	0.484621
AR102-2-littleb-p	SRR9008187_ric-109-Bol-littleb	0.588768
AR102-2-littleb-p	SRR9008188_ric-116-Bol-littleb	0.588038
AR102-2-littleb-p	SRR9008189_ric-105-Bol-littleb	0.597879
AR102-2-littleb-p	SRR9008190_ric-120-Bol-littleb	0.580991
AR102-2-littleb-p	SRR9008191_ric-100-Bol-littleb	0.580969
AR102-2-littleb-p	SRR9008192_ric-106-Bol-littleb	0.586762
AR102-2-littleb-p	SRR9008193_ric-102-Bol-littleb	0.592402
AR102-2-littleb-p	SRR9008194_ric-101-Bol-littleb	0.591071
AR102-2-littleb-p	SRR9008195_ric-103-Bol-littleb	0.587821
AR102-2-littleb-p	SRR9008221_ric-108-Bol-littleb	0.586222
AR102-2-littleb-p	SRR9008222_inv-189-For-littleb	0.338448
AR102-2-littleb-p	SRR9008223_inv-188-For-littleb	0.395189
AR102-2-littleb-p	SRR9008224_inv-217-Cor-littleb	0.269781
AR102-2-littleb-p	SRR9008225_inv-244-Cor-littleb	0.249448
AR102-2-littleb-p	SRR9008226_inv-219-Cor-littleb	0.271318
AR102-2-littleb-p	SRR9008227_inv-241-Cor-littleb	0.284747
AR102-2-littleb-p	SRR9008228_inv-199-Cor-littleb	0.291459
AR102-2-littleb-p	SRR9008229_inv-183-For-littleb	0.3424
AR102-2-littleb-p	SRR9008230_inv-198-Cor-littleb	0.277275
AR102-2-littleb-p	SRR9008231_inv-215-Cor-littleb	0.28332
AR102-2-littleb-p	SRR9008242_inv-224-Bra-littleb	0.509554
AR102-2-littleb-p	SRR9008257_mac-147-Col-littleb	0.60911
AR102-2-littleb-p	U13-1-littleb-p	0.574505
AR102-2-littleb-p	U14-1-littleb-p	0.49627
AR102-2-littleb-p	U44-1-littleb-p	0.493295
AR102-2-littleb-p	U57-1-littleb-p	0.262418
AR102-2-littleb-p	U93-2-littleb-p	0.614632
AR102-2-littleb-p	U94-1-littleb-p	0.606343
AR102-2-littleb-p	U95-1-littleb-p	0.602339
AR103-5-littleb-p	AR104-1-littleb-p	0.0169039
AR103-5-littleb-p	AR105-1-littleb-p	0.0198836
AR103-5-littleb-p	AR111-3-littleb-p	0.390084
AR103-5-littleb-p	AR112-2-littleb-p	0.374231
AR103-5-littleb-p	AR113-1-littleb-p	0.458379
AR103-5-littleb-p	AR114-3-littleb-p	0.472559
AR103-5-littleb-p	AR116-3-littleb-p	0.21737
AR103-5-littleb-p	AR117-1-littleb-p	0.242587
AR103-5-littleb-p	AR118-1-littleb-p	0.269303
AR103-5-littleb-p	AR122-1-littleb-p	0.374814
AR103-5-littleb-p	AR125-2-littleb-p	0.357015
AR103-5-littleb-p	AR147-2-littleb-p	0.400115
AR103-5-littleb-p	AR164-1-littleb-p	0.46119
AR103-5-littleb-p	AR164-6-littleb-p	0.478657
AR103-5-littleb-p	AR169-1-littleb-p	0.673988
AR103-5-littleb-p	AR171-1-littleb-p	0.547239
AR103-5-littleb-p	AR172-1-littleb-p	0.554734
AR103-5-littleb-p	AR174-1-littleb-p	0.47305
AR103-5-littleb-p	AR179-5-littleb-p	0.447584
AR103-5-littleb-p	AR181-3-littleb-p	0.399193
AR103-5-littleb-p	AR187-1-littleb-p	0.574084
AR103-5-littleb-p	AR186-1-littleb-p	0.623267
AR103-5-littleb-p	AR186-3-littleb-p	0.559922
AR103-5-littleb-p	AR18-1-littleb-p	0.496335
AR103-5-littleb-p	AR187-5-littleb-p	0.551975
AR103-5-littleb-p	AR27-1-littleb-p	0.385357
AR103-5-littleb-p	AR28-14-littleb-p	0.397898
AR103-5-littleb-p	AR3-1-littleb-p	0.471467
AR103-5-littleb-p	AR4-1-littleb-p	0.399968
AR103-5-littleb-p	AR43-4-littleb-p	0.416585
AR103-5-littleb-p	AR44-1-littleb-p	0.462851
AR103-5-littleb-p	AR45-1-littleb-p	0.447368
AR103-5-littleb-p	AR46-6-littleb-p	0.327282
AR103-5-littleb-p	AR5-2-littleb-p	0.427508
AR103-5-littleb-p	AR55-3-littleb-p	0.691859
AR103-5-littleb-p	AR56-2-littleb-p	0.63712
AR103-5-littleb-p	AR57-1-littleb-p	0.57442
AR103-5-littleb-p	AR57-4-littleb-p	0.549376
AR103-5-littleb-p	AR57-O12-littleb-p	0.62061
AR103-5-littleb-p	AR58-4-littleb-p	0.314812
AR103-5-littleb-p	AR6-1-littleb-p	0.51729
AR103-5-littleb-p	AR66-1-littleb-p	0.271328
AR103-5-littleb-p	AR93-1-littleb-p	0.241797
AR103-5-littleb-p	AR94-1-littleb-p	0.224971
AR103-5-littleb-p	CGIn10-1-littleb-p	0.389397
AR103-5-littleb-p	CGIn11-7-littleb-p	0.397075
AR103-5-littleb-p	CGIn2-1-littleb-p	0.397751
AR103-5-littleb-p	CGIn5-1-littleb-p	0.385994
AR103-5-littleb-p	F1-1-littleb-p	0.271597
AR103-5-littleb-p	F2-1-littleb-p	0.28368
AR103-5-littleb-p	F3-1-littleb-p	0.279529
AR103-5-littleb-p	F4-1-littleb-p	0.289147
AR103-5-littleb-p	F5-1-littleb-p	0.288521
AR103-5-littleb-p	F6-1-littleb-p	0.26149
AR103-5-littleb-p	F7-1-littleb-p	0.285391
AR103-5-littleb-p	GCa3-9-littleb-p	0.447723
AR103-5-littleb-p	GCa5-6-littleb-p	0.433821
AR103-5-littleb-p	GCa6-3-littleb-p	0.434494
AR103-5-littleb-p	GCa8-9-littleb-p	0.432269
AR103-5-littleb-p	gdo12-1-littleb-p	0.232964
AR103-5-littleb-p	Km466-8-littleb-p	0.395112
AR103-5-littleb-p	Mir1-1-littleb-p	0.295894
AR103-5-littleb-p	Mir2-6-littleb-p	0.31005
AR103-5-littleb-p	Mir3-6-littleb-p	0.30035
AR103-5-littleb-p	Mir6-1-littleb-p	0.287627
AR103-5-littleb-p	Mir6-6-littleb-p	0.287005
AR103-5-littleb-p	Mir7-4-littleb-p	0.297458
AR103-5-littleb-p	SRR7028249_AL-145-littleb-p	0.333566
AR103-5-littleb-p	SRR7028250_AL-141-littleb-p	0.324052
AR103-5-littleb-p	SRR7028251_AL-149-littleb-p	0.195948
AR103-5-littleb-p	SRR7028257_AL-158-littleb-p	0.264639
AR103-5-littleb-p	SRR7028261_AL-139-littleb-p	0.298537
AR103-5-littleb-p	SRR9008109_inv-240-Cor-littleb	0.181487
AR103-5-littleb-p	SRR9008110_ric-66-Per-littleb	0.527056
AR103-5-littleb-p	SRR9008111_ric-111-Gua-littleb	0.510289
AR103-5-littleb-p	SRR9008112_ric-75-Ros-littleb	0.521183
AR103-5-littleb-p	SRR9008113_ric-65-Per-littleb	0.525265
AR103-5-littleb-p	SRR9008114_ric-113-Gua-littleb	0.522276
AR103-5-littleb-p	SRR9008115_ric-114-Gua-littleb	0.521677
AR103-5-littleb-p	SRR9008116_ric-115-Gua-littleb	0.510594
AR103-5-littleb-p	SRR9008117_ric-112-Gua-littleb	0.509771
AR103-5-littleb-p	SRR9008118_int-124-Car-littleb	0.46201
AR103-5-littleb-p	SRR9008119_ric-79-Ros-littleb	0.526602
AR103-5-littleb-p	SRR9008131_ric-117-Sal-littleb	0.521099
AR103-5-littleb-p	SRR9008132_ric-119-Sal-littleb	0.530544
AR103-5-littleb-p	SRR9008133_ric-91-Ros-littleb	0.524255
AR103-5-littleb-p	SRR9008134_ric-81-Ros-littleb	0.514908
AR103-5-littleb-p	SRR9008135_ric-76-Ros-littleb	0.517566
AR103-5-littleb-p	SRR9008136_ric-74-Ros-littleb	0.507756
AR103-5-littleb-p	SRR9008137_ric-71-Ros-littleb	0.523306
AR103-5-littleb-p	SRR9008138_ric-72-Ros-littleb	0.513233
AR103-5-littleb-p	SRR9008147_inv-201-Cor-littleb	0.200492
AR103-5-littleb-p	SRR9008148_ric-77-Ros-littleb	0.52541
AR103-5-littleb-p	SRR9008151_inv-238-Cor-littleb	0.218492
AR103-5-littleb-p	SRR9008161_inv-205-Ver-littleb	0.28303
AR103-5-littleb-p	SRR9008162_inv-216-Pay-littleb	0.182726
AR103-5-littleb-p	SRR9008163_inv-225-Mis-littleb	0.192918
AR103-5-littleb-p	SRR9008164_inv-160-For-littleb	0.28105
AR103-5-littleb-p	SRR9008165_mac-143-Gua-littleb	0.388216
AR103-5-littleb-p	SRR9008166_int-125-Car-littleb	0.463402
AR103-5-littleb-p	SRR9008167_meg-127-BZ-littleb	0.530466
AR103-5-littleb-p	SRR9008168_xAdR-135-Pos-littleb	0.513797
AR103-5-littleb-p	SRR9008170_ric-107-Bol-littleb	0.524494
AR103-5-littleb-p	SRR9008171_ric-104-Bol-littleb	0.524176
AR103-5-littleb-p	SRR9008173_mac-146-Col-littleb	0.53453
AR103-5-littleb-p	SRR9008174_inv-196-Cor-littleb	0.21089
AR103-5-littleb-p	SRR9008183_mac-150-Per-littleb	0.39823
AR103-5-littleb-p	SRR9008186_mac-140-Gua-littleb	0.390819
AR103-5-littleb-p	SRR9008187_ric-109-Bol-littleb	0.523248
AR103-5-littleb-p	SRR9008188_ric-116-Bol-littleb	0.521929
AR103-5-littleb-p	SRR9008189_ric-105-Bol-littleb	0.52498
AR103-5-littleb-p	SRR9008190_ric-120-Bol-littleb	0.517691
AR103-5-littleb-p	SRR9008191_ric-100-Bol-littleb	0.511905
AR103-5-littleb-p	SRR9008192_ric-106-Bol-littleb	0.51821
AR103-5-littleb-p	SRR9008193_ric-102-Bol-littleb	0.524716
AR103-5-littleb-p	SRR9008194_ric-101-Bol-littleb	0.524389
AR103-5-littleb-p	SRR9008195_ric-103-Bol-littleb	0.523618
AR103-5-littleb-p	SRR9008221_ric-108-Bol-littleb	0.51524
AR103-5-littleb-p	SRR9008222_inv-189-For-littleb	0.261164
AR103-5-littleb-p	SRR9008223_inv-188-For-littleb	0.313208
AR103-5-littleb-p	SRR9008224_inv-217-Cor-littleb	0.200627
AR103-5-littleb-p	SRR9008225_inv-244-Cor-littleb	0.187946
AR103-5-littleb-p	SRR9008226_inv-219-Cor-littleb	0.200871
AR103-5-littleb-p	SRR9008227_inv-241-Cor-littleb	0.211356
AR103-5-littleb-p	SRR9008228_inv-199-Cor-littleb	0.215357
AR103-5-littleb-p	SRR9008229_inv-183-For-littleb	0.255103
AR103-5-littleb-p	SRR9008230_inv-198-Cor-littleb	0.203491
AR103-5-littleb-p	SRR9008231_inv-215-Cor-littleb	0.20516
AR103-5-littleb-p	SRR9008242_inv-224-Bra-littleb	0.420721
AR103-5-littleb-p	SRR9008257_mac-147-Col-littleb	0.533863
AR103-5-littleb-p	U13-1-littleb-p	0.537109
AR103-5-littleb-p	U14-1-littleb-p	0.431253
AR103-5-littleb-p	U44-1-littleb-p	0.478261
AR103-5-littleb-p	U57-1-littleb-p	0.245021
AR103-5-littleb-p	U93-2-littleb-p	0.601909
AR103-5-littleb-p	U94-1-littleb-p	0.585352
AR103-5-littleb-p	U95-1-littleb-p	0.587961
AR104-1-littleb-p	AR105-1-littleb-p	0.0140605
AR104-1-littleb-p	AR111-3-littleb-p	0.383543
AR104-1-littleb-p	AR112-2-littleb-p	0.366445
AR104-1-littleb-p	AR113-1-littleb-p	0.468127
AR104-1-littleb-p	AR114-3-littleb-p	0.483491
AR104-1-littleb-p	AR116-3-littleb-p	0.220406
AR104-1-littleb-p	AR117-1-littleb-p	0.252393
AR104-1-littleb-p	AR118-1-littleb-p	0.29212
AR104-1-littleb-p	AR122-1-littleb-p	0.374048
AR104-1-littleb-p	AR125-2-littleb-p	0.349369
AR104-1-littleb-p	AR147-2-littleb-p	0.409021
AR104-1-littleb-p	AR164-1-littleb-p	0.464965
AR104-1-littleb-p	AR164-6-littleb-p	0.493274
AR104-1-littleb-p	AR169-1-littleb-p	0.680204
AR104-1-littleb-p	AR171-1-littleb-p	0.548397
AR104-1-littleb-p	AR172-1-littleb-p	0.558246
AR104-1-littleb-p	AR174-1-littleb-p	0.475185
AR104-1-littleb-p	AR179-5-littleb-p	0.448276
AR104-1-littleb-p	AR181-3-littleb-p	0.392405
AR104-1-littleb-p	AR187-1-littleb-p	0.564986
AR104-1-littleb-p	AR186-1-littleb-p	0.624149
AR104-1-littleb-p	AR186-3-littleb-p	0.55072
AR104-1-littleb-p	AR18-1-littleb-p	0.507991
AR104-1-littleb-p	AR187-5-littleb-p	0.536701
AR104-1-littleb-p	AR27-1-littleb-p	0.378824
AR104-1-littleb-p	AR28-14-littleb-p	0.385611
AR104-1-littleb-p	AR3-1-littleb-p	0.480402
AR104-1-littleb-p	AR4-1-littleb-p	0.393308
AR104-1-littleb-p	AR43-4-littleb-p	0.415539
AR104-1-littleb-p	AR44-1-littleb-p	0.469063
AR104-1-littleb-p	AR45-1-littleb-p	0.454586
AR104-1-littleb-p	AR46-6-littleb-p	0.336333
AR104-1-littleb-p	AR5-2-littleb-p	0.431263
AR104-1-littleb-p	AR55-3-littleb-p	0.705373
AR104-1-littleb-p	AR56-2-littleb-p	0.648347
AR104-1-littleb-p	AR57-1-littleb-p	0.574341
AR104-1-littleb-p	AR57-4-littleb-p	0.545785
AR104-1-littleb-p	AR57-O12-littleb-p	0.626573
AR104-1-littleb-p	AR58-4-littleb-p	0.304634
AR104-1-littleb-p	AR6-1-littleb-p	0.526741
AR104-1-littleb-p	AR66-1-littleb-p	0.265041
AR104-1-littleb-p	AR93-1-littleb-p	0.253196
AR104-1-littleb-p	AR94-1-littleb-p	0.227432
AR104-1-littleb-p	CGIn10-1-littleb-p	0.376168
AR104-1-littleb-p	CGIn11-7-littleb-p	0.387332
AR104-1-littleb-p	CGIn2-1-littleb-p	0.388435
AR104-1-littleb-p	CGIn5-1-littleb-p	0.373342
AR104-1-littleb-p	F1-1-littleb-p	0.276004
AR104-1-littleb-p	F2-1-littleb-p	0.280531
AR104-1-littleb-p	F3-1-littleb-p	0.282673
AR104-1-littleb-p	F4-1-littleb-p	0.287421
AR104-1-littleb-p	F5-1-littleb-p	0.285292
AR104-1-littleb-p	F6-1-littleb-p	0.260604
AR104-1-littleb-p	F7-1-littleb-p	0.29051
AR104-1-littleb-p	GCa3-9-littleb-p	0.43453
AR104-1-littleb-p	GCa5-6-littleb-p	0.429102
AR104-1-littleb-p	GCa6-3-littleb-p	0.423091
AR104-1-littleb-p	GCa8-9-littleb-p	0.424622
AR104-1-littleb-p	gdo12-1-littleb-p	0.224364
AR104-1-littleb-p	Km466-8-littleb-p	0.378968
AR104-1-littleb-p	Mir1-1-littleb-p	0.282929
AR104-1-littleb-p	Mir2-6-littleb-p	0.295251
AR104-1-littleb-p	Mir3-6-littleb-p	0.283302
AR104-1-littleb-p	Mir6-1-littleb-p	0.266557
AR104-1-littleb-p	Mir6-6-littleb-p	0.264379
AR104-1-littleb-p	Mir7-4-littleb-p	0.277318
AR104-1-littleb-p	SRR7028249_AL-145-littleb-p	0.347607
AR104-1-littleb-p	SRR7028250_AL-141-littleb-p	0.340284
AR104-1-littleb-p	SRR7028251_AL-149-littleb-p	0.192851
AR104-1-littleb-p	SRR7028257_AL-158-littleb-p	0.272083
AR104-1-littleb-p	SRR7028261_AL-139-littleb-p	0.298985
AR104-1-littleb-p	SRR9008109_inv-240-Cor-littleb	0.179087
AR104-1-littleb-p	SRR9008110_ric-66-Per-littleb	0.515868
AR104-1-littleb-p	SRR9008111_ric-111-Gua-littleb	0.499886
AR104-1-littleb-p	SRR9008112_ric-75-Ros-littleb	0.512087
AR104-1-littleb-p	SRR9008113_ric-65-Per-littleb	0.516228
AR104-1-littleb-p	SRR9008114_ric-113-Gua-littleb	0.512117
AR104-1-littleb-p	SRR9008115_ric-114-Gua-littleb	0.511392
AR104-1-littleb-p	SRR9008116_ric-115-Gua-littleb	0.500114
AR104-1-littleb-p	SRR9008117_ric-112-Gua-littleb	0.499485
AR104-1-littleb-p	SRR9008118_int-124-Car-littleb	0.441207
AR104-1-littleb-p	SRR9008119_ric-79-Ros-littleb	0.518753
AR104-1-littleb-p	SRR9008131_ric-117-Sal-littleb	0.513573
AR104-1-littleb-p	SRR9008132_ric-119-Sal-littleb	0.52579
AR104-1-littleb-p	SRR9008133_ric-91-Ros-littleb	0.516749
AR104-1-littleb-p	SRR9008134_ric-81-Ros-littleb	0.505507
AR104-1-littleb-p	SRR9008135_ric-76-Ros-littleb	0.506511
AR104-1-littleb-p	SRR9008136_ric-74-Ros-littleb	0.498686
AR104-1-littleb-p	SRR9008137_ric-71-Ros-littleb	0.519535
AR104-1-littleb-p	SRR9008138_ric-72-Ros-littleb	0.504641
AR104-1-littleb-p	SRR9008147_inv-201-Cor-littleb	0.194992
AR104-1-littleb-p	SRR9008148_ric-77-Ros-littleb	0.518276
AR104-1-littleb-p	SRR9008151_inv-238-Cor-littleb	0.211995
AR104-1-littleb-p	SRR9008161_inv-205-Ver-littleb	0.260036
AR104-1-littleb-p	SRR9008162_inv-216-Pay-littleb	0.179029
AR104-1-littleb-p	SRR9008163_inv-225-Mis-littleb	0.185616
AR104-1-littleb-p	SRR9008164_inv-160-For-littleb	0.261851
AR104-1-littleb-p	SRR9008165_mac-143-Gua-littleb	0.372079
AR104-1-littleb-p	SRR9008166_int-125-Car-littleb	0.44169
AR104-1-littleb-p	SRR9008167_meg-127-BZ-littleb	0.516202
AR104-1-littleb-p	SRR9008168_xAdR-135-Pos-littleb	0.49934
AR104-1-littleb-p	SRR9008170_ric-107-Bol-littleb	0.515508
AR104-1-littleb-p	SRR9008171_ric-104-Bol-littleb	0.517922
AR104-1-littleb-p	SRR9008173_mac-146-Col-littleb	0.512408
AR104-1-littleb-p	SRR9008174_inv-196-Cor-littleb	0.208735
AR104-1-littleb-p	SRR9008183_mac-150-Per-littleb	0.391391
AR104-1-littleb-p	SRR9008186_mac-140-Gua-littleb	0.377488
AR104-1-littleb-p	SRR9008187_ric-109-Bol-littleb	0.514127
AR104-1-littleb-p	SRR9008188_ric-116-Bol-littleb	0.513292
AR104-1-littleb-p	SRR9008189_ric-105-Bol-littleb	0.515629
AR104-1-littleb-p	SRR9008190_ric-120-Bol-littleb	0.507498
AR104-1-littleb-p	SRR9008191_ric-100-Bol-littleb	0.502102
AR104-1-littleb-p	SRR9008192_ric-106-Bol-littleb	0.510663
AR104-1-littleb-p	SRR9008193_ric-102-Bol-littleb	0.517314
AR104-1-littleb-p	SRR9008194_ric-101-Bol-littleb	0.517209
AR104-1-littleb-p	SRR9008195_ric-103-Bol-littleb	0.515991
AR104-1-littleb-p	SRR9008221_ric-108-Bol-littleb	0.506141
AR104-1-littleb-p	SRR9008222_inv-189-For-littleb	0.251802
AR104-1-littleb-p	SRR9008223_inv-188-For-littleb	0.298829
AR104-1-littleb-p	SRR9008224_inv-217-Cor-littleb	0.191151
AR104-1-littleb-p	SRR9008225_inv-244-Cor-littleb	0.190041
AR104-1-littleb-p	SRR9008226_inv-219-Cor-littleb	0.196257
AR104-1-littleb-p	SRR9008227_inv-241-Cor-littleb	0.201235
AR104-1-littleb-p	SRR9008228_inv-199-Cor-littleb	0.206522
AR104-1-littleb-p	SRR9008229_inv-183-For-littleb	0.247381
AR104-1-littleb-p	SRR9008230_inv-198-Cor-littleb	0.195629
AR104-1-littleb-p	SRR9008231_inv-215-Cor-littleb	0.197956
AR104-1-littleb-p	SRR9008242_inv-224-Bra-littleb	0.409063
AR104-1-littleb-p	SRR9008257_mac-147-Col-littleb	0.511768
AR104-1-littleb-p	U13-1-littleb-p	0.531875
AR104-1-littleb-p	U14-1-littleb-p	0.428223
AR104-1-littleb-p	U44-1-littleb-p	0.490661
AR104-1-littleb-p	U57-1-littleb-p	0.260032
AR104-1-littleb-p	U93-2-littleb-p	0.605072
AR104-1-littleb-p	U94-1-littleb-p	0.585668
AR104-1-littleb-p	U95-1-littleb-p	0.590892
AR105-1-littleb-p	AR111-3-littleb-p	0.424721
AR105-1-littleb-p	AR112-2-littleb-p	0.423523
AR105-1-littleb-p	AR113-1-littleb-p	0.45511
AR105-1-littleb-p	AR114-3-littleb-p	0.467495
AR105-1-littleb-p	AR116-3-littleb-p	0.224687
AR105-1-littleb-p	AR117-1-littleb-p	0.254261
AR105-1-littleb-p	AR118-1-littleb-p	0.280488
AR105-1-littleb-p	AR122-1-littleb-p	0.396172
AR105-1-littleb-p	AR125-2-littleb-p	0.39988
AR105-1-littleb-p	AR147-2-littleb-p	0.394158
AR105-1-littleb-p	AR164-1-littleb-p	0.463226
AR105-1-littleb-p	AR164-6-littleb-p	0.462366
AR105-1-littleb-p	AR169-1-littleb-p	0.654954
AR105-1-littleb-p	AR171-1-littleb-p	0.564666
AR105-1-littleb-p	AR172-1-littleb-p	0.57226
AR105-1-littleb-p	AR174-1-littleb-p	0.472938
AR105-1-littleb-p	AR179-5-littleb-p	0.451048
AR105-1-littleb-p	AR181-3-littleb-p	0.419175
AR105-1-littleb-p	AR187-1-littleb-p	0.585321
AR105-1-littleb-p	AR186-1-littleb-p	0.608189
AR105-1-littleb-p	AR186-3-littleb-p	0.569719
AR105-1-littleb-p	AR18-1-littleb-p	0.486647
AR105-1-littleb-p	AR187-5-littleb-p	0.568926
AR105-1-littleb-p	AR27-1-littleb-p	0.416372
AR105-1-littleb-p	AR28-14-littleb-p	0.438451
AR105-1-littleb-p	AR3-1-littleb-p	0.476107
AR105-1-littleb-p	AR4-1-littleb-p	0.437947
AR105-1-littleb-p	AR43-4-littleb-p	0.436943
AR105-1-littleb-p	AR44-1-littleb-p	0.461652
AR105-1-littleb-p	AR45-1-littleb-p	0.451634
AR105-1-littleb-p	AR46-6-littleb-p	0.344027
AR105-1-littleb-p	AR5-2-littleb-p	0.438606
AR105-1-littleb-p	AR55-3-littleb-p	0.677498
AR105-1-littleb-p	AR56-2-littleb-p	0.631665
AR105-1-littleb-p	AR57-1-littleb-p	0.585058
AR105-1-littleb-p	AR57-4-littleb-p	0.565077
AR105-1-littleb-p	AR57-O12-littleb-p	0.615362
AR105-1-littleb-p	AR58-4-littleb-p	0.364103
AR105-1-littleb-p	AR6-1-littleb-p	0.500444
AR105-1-littleb-p	AR66-1-littleb-p	0.310171
AR105-1-littleb-p	AR93-1-littleb-p	0.271248
AR105-1-littleb-p	AR94-1-littleb-p	0.261156
AR105-1-littleb-p	CGIn10-1-littleb-p	0.434496
AR105-1-littleb-p	CGIn11-7-littleb-p	0.431468
AR105-1-littleb-p	CGIn2-1-littleb-p	0.427926
AR105-1-littleb-p	CGIn5-1-littleb-p	0.42581
AR105-1-littleb-p	F1-1-littleb-p	0.297872
AR105-1-littleb-p	F2-1-littleb-p	0.304455
AR105-1-littleb-p	F3-1-littleb-p	0.296565
AR105-1-littleb-p	F4-1-littleb-p	0.298527
AR105-1-littleb-p	F5-1-littleb-p	0.301284
AR105-1-littleb-p	F6-1-littleb-p	0.290492
AR105-1-littleb-p	F7-1-littleb-p	0.300451
AR105-1-littleb-p	GCa3-9-littleb-p	0.486078
AR105-1-littleb-p	GCa5-6-littleb-p	0.461538
AR105-1-littleb-p	GCa6-3-littleb-p	0.468294
AR105-1-littleb-p	GCa8-9-littleb-p	0.463077
AR105-1-littleb-p	gdo12-1-littleb-p	0.278754
AR105-1-littleb-p	Km466-8-littleb-p	0.4375
AR105-1-littleb-p	Mir1-1-littleb-p	0.330281
AR105-1-littleb-p	Mir2-6-littleb-p	0.329394
AR105-1-littleb-p	Mir3-6-littleb-p	0.328135
AR105-1-littleb-p	Mir6-1-littleb-p	0.322271
AR105-1-littleb-p	Mir6-6-littleb-p	0.324981
AR105-1-littleb-p	Mir7-4-littleb-p	0.327583
AR105-1-littleb-p	SRR7028249_AL-145-littleb-p	0.326425
AR105-1-littleb-p	SRR7028250_AL-141-littleb-p	0.327496
AR105-1-littleb-p	SRR7028251_AL-149-littleb-p	0.234346
AR105-1-littleb-p	SRR7028257_AL-158-littleb-p	0.272654
AR105-1-littleb-p	SRR7028261_AL-139-littleb-p	0.302259
AR105-1-littleb-p	SRR9008109_inv-240-Cor-littleb	0.213108
AR105-1-littleb-p	SRR9008110_ric-66-Per-littleb	0.559768
AR105-1-littleb-p	SRR9008111_ric-111-Gua-littleb	0.544982
AR105-1-littleb-p	SRR9008112_ric-75-Ros-littleb	0.557679
AR105-1-littleb-p	SRR9008113_ric-65-Per-littleb	0.556973
AR105-1-littleb-p	SRR9008114_ric-113-Gua-littleb	0.556338
AR105-1-littleb-p	SRR9008115_ric-114-Gua-littleb	0.555182
AR105-1-littleb-p	SRR9008116_ric-115-Gua-littleb	0.545303
AR105-1-littleb-p	SRR9008117_ric-112-Gua-littleb	0.544617
AR105-1-littleb-p	SRR9008118_int-124-Car-littleb	0.502378
AR105-1-littleb-p	SRR9008119_ric-79-Ros-littleb	0.555556
AR105-1-littleb-p	SRR9008131_ric-117-Sal-littleb	0.550099
AR105-1-littleb-p	SRR9008132_ric-119-Sal-littleb	0.546854
AR105-1-littleb-p	SRR9008133_ric-91-Ros-littleb	0.555182
AR105-1-littleb-p	SRR9008134_ric-81-Ros-littleb	0.550528
AR105-1-littleb-p	SRR9008135_ric-76-Ros-littleb	0.548768
AR105-1-littleb-p	SRR9008136_ric-74-Ros-littleb	0.545394
AR105-1-littleb-p	SRR9008137_ric-71-Ros-littleb	0.547021
AR105-1-littleb-p	SRR9008138_ric-72-Ros-littleb	0.545048
AR105-1-littleb-p	SRR9008147_inv-201-Cor-littleb	0.218765
AR105-1-littleb-p	SRR9008148_ric-77-Ros-littleb	0.554797
AR105-1-littleb-p	SRR9008151_inv-238-Cor-littleb	0.26488
AR105-1-littleb-p	SRR9008161_inv-205-Ver-littleb	0.313408
AR105-1-littleb-p	SRR9008162_inv-216-Pay-littleb	0.222177
AR105-1-littleb-p	SRR9008163_inv-225-Mis-littleb	0.227966
AR105-1-littleb-p	SRR9008164_inv-160-For-littleb	0.316229
AR105-1-littleb-p	SRR9008165_mac-143-Gua-littleb	0.426705
AR105-1-littleb-p	SRR9008166_int-125-Car-littleb	0.503139
AR105-1-littleb-p	SRR9008167_meg-127-BZ-littleb	0.567915
AR105-1-littleb-p	SRR9008168_xAdR-135-Pos-littleb	0.533849
AR105-1-littleb-p	SRR9008170_ric-107-Bol-littleb	0.552392
AR105-1-littleb-p	SRR9008171_ric-104-Bol-littleb	0.558272
AR105-1-littleb-p	SRR9008173_mac-146-Col-littleb	0.561555
AR105-1-littleb-p	SRR9008174_inv-196-Cor-littleb	0.248641
AR105-1-littleb-p	SRR9008183_mac-150-Per-littleb	0.437287
AR105-1-littleb-p	SRR9008186_mac-140-Gua-littleb	0.434251
AR105-1-littleb-p	SRR9008187_ric-109-Bol-littleb	0.552368
AR105-1-littleb-p	SRR9008188_ric-116-Bol-littleb	0.550393
AR105-1-littleb-p	SRR9008189_ric-105-Bol-littleb	0.556345
AR105-1-littleb-p	SRR9008190_ric-120-Bol-littleb	0.548841
AR105-1-littleb-p	SRR9008191_ric-100-Bol-littleb	0.542408
AR105-1-littleb-p	SRR9008192_ric-106-Bol-littleb	0.551671
AR105-1-littleb-p	SRR9008193_ric-102-Bol-littleb	0.555821
AR105-1-littleb-p	SRR9008194_ric-101-Bol-littleb	0.557534
AR105-1-littleb-p	SRR9008195_ric-103-Bol-littleb	0.554321
AR105-1-littleb-p	SRR9008221_ric-108-Bol-littleb	0.544877
AR105-1-littleb-p	SRR9008222_inv-189-For-littleb	0.299792
AR105-1-littleb-p	SRR9008223_inv-188-For-littleb	0.35
AR105-1-littleb-p	SRR9008224_inv-217-Cor-littleb	0.237515
AR105-1-littleb-p	SRR9008225_inv-244-Cor-littleb	0.23276
AR105-1-littleb-p	SRR9008226_inv-219-Cor-littleb	0.239703
AR105-1-littleb-p	SRR9008227_inv-241-Cor-littleb	0.246417
AR105-1-littleb-p	SRR9008228_inv-199-Cor-littleb	0.26221
AR105-1-littleb-p	SRR9008229_inv-183-For-littleb	0.300408
AR105-1-littleb-p	SRR9008230_inv-198-Cor-littleb	0.245851
AR105-1-littleb-p	SRR9008231_inv-215-Cor-littleb	0.249565
AR105-1-littleb-p	SRR9008242_inv-224-Bra-littleb	0.469159
AR105-1-littleb-p	SRR9008257_mac-147-Col-littleb	0.560107
AR105-1-littleb-p	U13-1-littleb-p	0.545272
AR105-1-littleb-p	U14-1-littleb-p	0.461114
AR105-1-littleb-p	U44-1-littleb-p	0.479128
AR105-1-littleb-p	U57-1-littleb-p	0.258946
AR105-1-littleb-p	U93-2-littleb-p	0.601144
AR105-1-littleb-p	U94-1-littleb-p	0.591413
AR105-1-littleb-p	U95-1-littleb-p	0.586839
AR111-3-littleb-p	AR112-2-littleb-p	0.016809
AR111-3-littleb-p	AR113-1-littleb-p	0.00421687
AR111-3-littleb-p	AR114-3-littleb-p	0.0237179
AR111-3-littleb-p	AR116-3-littleb-p	0.368663
AR111-3-littleb-p	AR117-1-littleb-p	0.407503
AR111-3-littleb-p	AR118-1-littleb-p	0.479425
AR111-3-littleb-p	AR122-1-littleb-p	0.296912
AR111-3-littleb-p	AR125-2-littleb-p	0.285569
AR111-3-littleb-p	AR147-2-littleb-p	0.43692
AR111-3-littleb-p	AR164-1-littleb-p	0.487327
AR111-3-littleb-p	AR164-6-littleb-p	0.515924
AR111-3-littleb-p	AR169-1-littleb-p	0.654906
AR111-3-littleb-p	AR171-1-littleb-p	0.537016
AR111-3-littleb-p	AR172-1-littleb-p	0.548222
AR111-3-littleb-p	AR174-1-littleb-p	0.472084
AR111-3-littleb-p	AR179-5-littleb-p	0.478654
AR111-3-littleb-p	AR181-3-littleb-p	0.402757
AR111-3-littleb-p	AR187-1-littleb-p	0.562887
AR111-3-littleb-p	AR186-1-littleb-p	0.592708
AR111-3-littleb-p	AR186-3-littleb-p	0.549584
AR111-3-littleb-p	AR18-1-littleb-p	0.424393
AR111-3-littleb-p	AR187-5-littleb-p	0.537869
AR111-3-littleb-p	AR27-1-littleb-p	0.439197
AR111-3-littleb-p	AR28-14-littleb-p	0.362152
AR111-3-littleb-p	AR3-1-littleb-p	0.416711
AR111-3-littleb-p	AR4-1-littleb-p	0.329507
AR111-3-littleb-p	AR43-4-littleb-p	0.477705
AR111-3-littleb-p	AR44-1-littleb-p	0.511147
AR111-3-littleb-p	AR45-1-littleb-p	0.503519
AR111-3-littleb-p	AR46-6-littleb-p	0.450625
AR111-3-littleb-p	AR5-2-littleb-p	0.343865
AR111-3-littleb-p	AR55-3-littleb-p	0.668874
AR111-3-littleb-p	AR56-2-littleb-p	0.627024
AR111-3-littleb-p	AR57-1-littleb-p	0.555636
AR111-3-littleb-p	AR57-4-littleb-p	0.530208
AR111-3-littleb-p	AR57-O12-littleb-p	0.591791
AR111-3-littleb-p	AR58-4-littleb-p	0.339748
AR111-3-littleb-p	AR6-1-littleb-p	0.450967
AR111-3-littleb-p	AR66-1-littleb-p	0.359016
AR111-3-littleb-p	AR93-1-littleb-p	0.433814
AR111-3-littleb-p	AR94-1-littleb-p	0.390684
AR111-3-littleb-p	CGIn10-1-littleb-p	0.447383
AR111-3-littleb-p	CGIn11-7-littleb-p	0.451911
AR111-3-littleb-p	CGIn2-1-littleb-p	0.456183
AR111-3-littleb-p	CGIn5-1-littleb-p	0.446883
AR111-3-littleb-p	F1-1-littleb-p	0.441955
AR111-3-littleb-p	F2-1-littleb-p	0.448335
AR111-3-littleb-p	F3-1-littleb-p	0.448937
AR111-3-littleb-p	F4-1-littleb-p	0.454719
AR111-3-littleb-p	F5-1-littleb-p	0.466353
AR111-3-littleb-p	F6-1-littleb-p	0.422512
AR111-3-littleb-p	F7-1-littleb-p	0.456978
AR111-3-littleb-p	GCa3-9-littleb-p	0.446365
AR111-3-littleb-p	GCa5-6-littleb-p	0.445237
AR111-3-littleb-p	GCa6-3-littleb-p	0.439945
AR111-3-littleb-p	GCa8-9-littleb-p	0.442562
AR111-3-littleb-p	gdo12-1-littleb-p	0.403455
AR111-3-littleb-p	Km466-8-littleb-p	0.447112
AR111-3-littleb-p	Mir1-1-littleb-p	0.405297
AR111-3-littleb-p	Mir2-6-littleb-p	0.425182
AR111-3-littleb-p	Mir3-6-littleb-p	0.411635
AR111-3-littleb-p	Mir6-1-littleb-p	0.397241
AR111-3-littleb-p	Mir6-6-littleb-p	0.396443
AR111-3-littleb-p	Mir7-4-littleb-p	0.407374
AR111-3-littleb-p	SRR7028249_AL-145-littleb-p	0.467838
AR111-3-littleb-p	SRR7028250_AL-141-littleb-p	0.479872
AR111-3-littleb-p	SRR7028251_AL-149-littleb-p	0.319054
AR111-3-littleb-p	SRR7028257_AL-158-littleb-p	0.391933
AR111-3-littleb-p	SRR7028261_AL-139-littleb-p	0.435685
AR111-3-littleb-p	SRR9008109_inv-240-Cor-littleb	0.328118
AR111-3-littleb-p	SRR9008110_ric-66-Per-littleb	0.509987
AR111-3-littleb-p	SRR9008111_ric-111-Gua-littleb	0.492382
AR111-3-littleb-p	SRR9008112_ric-75-Ros-littleb	0.505592
AR111-3-littleb-p	SRR9008113_ric-65-Per-littleb	0.505956
AR111-3-littleb-p	SRR9008114_ric-113-Gua-littleb	0.512301
AR111-3-littleb-p	SRR9008115_ric-114-Gua-littleb	0.511304
AR111-3-littleb-p	SRR9008116_ric-115-Gua-littleb	0.494171
AR111-3-littleb-p	SRR9008117_ric-112-Gua-littleb	0.492575
AR111-3-littleb-p	SRR9008118_int-124-Car-littleb	0.459631
AR111-3-littleb-p	SRR9008119_ric-79-Ros-littleb	0.513598
AR111-3-littleb-p	SRR9008131_ric-117-Sal-littleb	0.506582
AR111-3-littleb-p	SRR9008132_ric-119-Sal-littleb	0.518777
AR111-3-littleb-p	SRR9008133_ric-91-Ros-littleb	0.51303
AR111-3-littleb-p	SRR9008134_ric-81-Ros-littleb	0.499427
AR111-3-littleb-p	SRR9008135_ric-76-Ros-littleb	0.498848
AR111-3-littleb-p	SRR9008136_ric-74-Ros-littleb	0.497907
AR111-3-littleb-p	SRR9008137_ric-71-Ros-littleb	0.509069
AR111-3-littleb-p	SRR9008138_ric-72-Ros-littleb	0.509174
AR111-3-littleb-p	SRR9008147_inv-201-Cor-littleb	0.374066
AR111-3-littleb-p	SRR9008148_ric-77-Ros-littleb	0.512468
AR111-3-littleb-p	SRR9008151_inv-238-Cor-littleb	0.316511
AR111-3-littleb-p	SRR9008161_inv-205-Ver-littleb	0.372137
AR111-3-littleb-p	SRR9008162_inv-216-Pay-littleb	0.331463
AR111-3-littleb-p	SRR9008163_inv-225-Mis-littleb	0.33079
AR111-3-littleb-p	SRR9008164_inv-160-For-littleb	0.364134
AR111-3-littleb-p	SRR9008165_mac-143-Gua-littleb	0.30171
AR111-3-littleb-p	SRR9008166_int-125-Car-littleb	0.460551
AR111-3-littleb-p	SRR9008167_meg-127-BZ-littleb	0.523428
AR111-3-littleb-p	SRR9008168_xAdR-135-Pos-littleb	0.528849
AR111-3-littleb-p	SRR9008170_ric-107-Bol-littleb	0.508009
AR111-3-littleb-p	SRR9008171_ric-104-Bol-littleb	0.511262
AR111-3-littleb-p	SRR9008173_mac-146-Col-littleb	0.520884
AR111-3-littleb-p	SRR9008174_inv-196-Cor-littleb	0.317149
AR111-3-littleb-p	SRR9008183_mac-150-Per-littleb	0.370376
AR111-3-littleb-p	SRR9008186_mac-140-Gua-littleb	0.318778
AR111-3-littleb-p	SRR9008187_ric-109-Bol-littleb	0.512272
AR111-3-littleb-p	SRR9008188_ric-116-Bol-littleb	0.510933
AR111-3-littleb-p	SRR9008189_ric-105-Bol-littleb	0.508525
AR111-3-littleb-p	SRR9008190_ric-120-Bol-littleb	0.504021
AR111-3-littleb-p	SRR9008191_ric-100-Bol-littleb	0.498836
AR111-3-littleb-p	SRR9008192_ric-106-Bol-littleb	0.50448
AR111-3-littleb-p	SRR9008193_ric-102-Bol-littleb	0.509571
AR111-3-littleb-p	SRR9008194_ric-101-Bol-littleb	0.510754
AR111-3-littleb-p	SRR9008195_ric-103-Bol-littleb	0.519296
AR111-3-littleb-p	SRR9008221_ric-108-Bol-littleb	0.504402
AR111-3-littleb-p	SRR9008222_inv-189-For-littleb	0.360602
AR111-3-littleb-p	SRR9008223_inv-188-For-littleb	0.347503
AR111-3-littleb-p	SRR9008224_inv-217-Cor-littleb	0.313543
AR111-3-littleb-p	SRR9008225_inv-244-Cor-littleb	0.340137
AR111-3-littleb-p	SRR9008226_inv-219-Cor-littleb	0.359743
AR111-3-littleb-p	SRR9008227_inv-241-Cor-littleb	0.319747
AR111-3-littleb-p	SRR9008228_inv-199-Cor-littleb	0.312077
AR111-3-littleb-p	SRR9008229_inv-183-For-littleb	0.359006
AR111-3-littleb-p	SRR9008230_inv-198-Cor-littleb	0.314805
AR111-3-littleb-p	SRR9008231_inv-215-Cor-littleb	0.314995
AR111-3-littleb-p	SRR9008242_inv-224-Bra-littleb	0.406482
AR111-3-littleb-p	SRR9008257_mac-147-Col-littleb	0.51482
AR111-3-littleb-p	U13-1-littleb-p	0.522347
AR111-3-littleb-p	U14-1-littleb-p	0.362543
AR111-3-littleb-p	U44-1-littleb-p	0.353724
AR111-3-littleb-p	U57-1-littleb-p	0.453561
AR111-3-littleb-p	U93-2-littleb-p	0.585526
AR111-3-littleb-p	U94-1-littleb-p	0.562547
AR111-3-littleb-p	U95-1-littleb-p	0.567725
AR112-2-littleb-p	AR113-1-littleb-p	0.026776
AR112-2-littleb-p	AR114-3-littleb-p	0.0171861
AR112-2-littleb-p	AR116-3-littleb-p	0.364678
AR112-2-littleb-p	AR117-1-littleb-p	0.408791
AR112-2-littleb-p	AR118-1-littleb-p	0.483966
AR112-2-littleb-p	AR122-1-littleb-p	0.293228
AR112-2-littleb-p	AR125-2-littleb-p	0.272095
AR112-2-littleb-p	AR147-2-littleb-p	0.443776
AR112-2-littleb-p	AR164-1-littleb-p	0.491844
AR112-2-littleb-p	AR164-6-littleb-p	0.535143
AR112-2-littleb-p	AR169-1-littleb-p	0.669797
AR112-2-littleb-p	AR171-1-littleb-p	0.532886
AR112-2-littleb-p	AR172-1-littleb-p	0.548651
AR112-2-littleb-p	AR174-1-littleb-p	0.486652
AR112-2-littleb-p	AR179-5-littleb-p	0.488454
AR112-2-littleb-p	AR181-3-littleb-p	0.40531
AR112-2-littleb-p	AR187-1-littleb-p	0.561934
AR112-2-littleb-p	AR186-1-littleb-p	0.607793
AR112-2-littleb-p	AR186-3-littleb-p	0.545757
AR112-2-littleb-p	AR18-1-littleb-p	0.43183
AR112-2-littleb-p	AR187-5-littleb-p	0.529443
AR112-2-littleb-p	AR27-1-littleb-p	0.428571
AR112-2-littleb-p	AR28-14-littleb-p	0.348191
AR112-2-littleb-p	AR3-1-littleb-p	0.42139
AR112-2-littleb-p	AR4-1-littleb-p	0.318808
AR112-2-littleb-p	AR43-4-littleb-p	0.470947
AR112-2-littleb-p	AR44-1-littleb-p	0.51554
AR112-2-littleb-p	AR45-1-littleb-p	0.50596
AR112-2-littleb-p	AR46-6-littleb-p	0.459681
AR112-2-littleb-p	AR5-2-littleb-p	0.346329
AR112-2-littleb-p	AR55-3-littleb-p	0.687394
AR112-2-littleb-p	AR56-2-littleb-p	0.638418
AR112-2-littleb-p	AR57-1-littleb-p	0.556374
AR112-2-littleb-p	AR57-4-littleb-p	0.52404
AR112-2-littleb-p	AR57-O12-littleb-p	0.601587
AR112-2-littleb-p	AR58-4-littleb-p	0.319277
AR112-2-littleb-p	AR6-1-littleb-p	0.472643
AR112-2-littleb-p	AR66-1-littleb-p	0.346394
AR112-2-littleb-p	AR93-1-littleb-p	0.428517
AR112-2-littleb-p	AR94-1-littleb-p	0.381628
AR112-2-littleb-p	CGIn10-1-littleb-p	0.421319
AR112-2-littleb-p	CGIn11-7-littleb-p	0.432947
AR112-2-littleb-p	CGIn2-1-littleb-p	0.437139
AR112-2-littleb-p	CGIn5-1-littleb-p	0.423197
AR112-2-littleb-p	F1-1-littleb-p	0.4343
AR112-2-littleb-p	F2-1-littleb-p	0.445369
AR112-2-littleb-p	F3-1-littleb-p	0.451965
AR112-2-littleb-p	F4-1-littleb-p	0.459278
AR112-2-littleb-p	F5-1-littleb-p	0.466419
AR112-2-littleb-p	F6-1-littleb-p	0.4061
AR112-2-littleb-p	F7-1-littleb-p	0.453514
AR112-2-littleb-p	GCa3-9-littleb-p	0.430468
AR112-2-littleb-p	GCa5-6-littleb-p	0.432665
AR112-2-littleb-p	GCa6-3-littleb-p	0.424063
AR112-2-littleb-p	GCa8-9-littleb-p	0.427193
AR112-2-littleb-p	gdo12-1-littleb-p	0.377339
AR112-2-littleb-p	Km466-8-littleb-p	0.423767
AR112-2-littleb-p	Mir1-1-littleb-p	0.393032
AR112-2-littleb-p	Mir2-6-littleb-p	0.423761
AR112-2-littleb-p	Mir3-6-littleb-p	0.401251
AR112-2-littleb-p	Mir6-1-littleb-p	0.383575
AR112-2-littleb-p	Mir6-6-littleb-p	0.379704
AR112-2-littleb-p	Mir7-4-littleb-p	0.39376
AR112-2-littleb-p	SRR7028249_AL-145-littleb-p	0.479132
AR112-2-littleb-p	SRR7028250_AL-141-littleb-p	0.489554
AR112-2-littleb-p	SRR7028251_AL-149-littleb-p	0.301652
AR112-2-littleb-p	SRR7028257_AL-158-littleb-p	0.395634
AR112-2-littleb-p	SRR7028261_AL-139-littleb-p	0.436121
AR112-2-littleb-p	SRR9008109_inv-240-Cor-littleb	0.313263
AR112-2-littleb-p	SRR9008110_ric-66-Per-littleb	0.496731
AR112-2-littleb-p	SRR9008111_ric-111-Gua-littleb	0.475475
AR112-2-littleb-p	SRR9008112_ric-75-Ros-littleb	0.488629
AR112-2-littleb-p	SRR9008113_ric-65-Per-littleb	0.49413
AR112-2-littleb-p	SRR9008114_ric-113-Gua-littleb	0.495924
AR112-2-littleb-p	SRR9008115_ric-114-Gua-littleb	0.495531
AR112-2-littleb-p	SRR9008116_ric-115-Gua-littleb	0.477031
AR112-2-littleb-p	SRR9008117_ric-112-Gua-littleb	0.475914
AR112-2-littleb-p	SRR9008118_int-124-Car-littleb	0.442023
AR112-2-littleb-p	SRR9008119_ric-79-Ros-littleb	0.498198
AR112-2-littleb-p	SRR9008131_ric-117-Sal-littleb	0.497097
AR112-2-littleb-p	SRR9008132_ric-119-Sal-littleb	0.512774
AR112-2-littleb-p	SRR9008133_ric-91-Ros-littleb	0.496246
AR112-2-littleb-p	SRR9008134_ric-81-Ros-littleb	0.481408
AR112-2-littleb-p	SRR9008135_ric-76-Ros-littleb	0.482545
AR112-2-littleb-p	SRR9008136_ric-74-Ros-littleb	0.479338
AR112-2-littleb-p	SRR9008137_ric-71-Ros-littleb	0.49899
AR112-2-littleb-p	SRR9008138_ric-72-Ros-littleb	0.492996
AR112-2-littleb-p	SRR9008147_inv-201-Cor-littleb	0.358614
AR112-2-littleb-p	SRR9008148_ric-77-Ros-littleb	0.497357
AR112-2-littleb-p	SRR9008151_inv-238-Cor-littleb	0.293258
AR112-2-littleb-p	SRR9008161_inv-205-Ver-littleb	0.352702
AR112-2-littleb-p	SRR9008162_inv-216-Pay-littleb	0.307637
AR112-2-littleb-p	SRR9008163_inv-225-Mis-littleb	0.308364
AR112-2-littleb-p	SRR9008164_inv-160-For-littleb	0.343683
AR112-2-littleb-p	SRR9008165_mac-143-Gua-littleb	0.289206
AR112-2-littleb-p	SRR9008166_int-125-Car-littleb	0.442476
AR112-2-littleb-p	SRR9008167_meg-127-BZ-littleb	0.507722
AR112-2-littleb-p	SRR9008168_xAdR-135-Pos-littleb	0.521031
AR112-2-littleb-p	SRR9008170_ric-107-Bol-littleb	0.495255
AR112-2-littleb-p	SRR9008171_ric-104-Bol-littleb	0.497409
AR112-2-littleb-p	SRR9008173_mac-146-Col-littleb	0.502499
AR112-2-littleb-p	SRR9008174_inv-196-Cor-littleb	0.303114
AR112-2-littleb-p	SRR9008183_mac-150-Per-littleb	0.353905
AR112-2-littleb-p	SRR9008186_mac-140-Gua-littleb	0.302426
AR112-2-littleb-p	SRR9008187_ric-109-Bol-littleb	0.498012
AR112-2-littleb-p	SRR9008188_ric-116-Bol-littleb	0.498651
AR112-2-littleb-p	SRR9008189_ric-105-Bol-littleb	0.496002
AR112-2-littleb-p	SRR9008190_ric-120-Bol-littleb	0.490545
AR112-2-littleb-p	SRR9008191_ric-100-Bol-littleb	0.48458
AR112-2-littleb-p	SRR9008192_ric-106-Bol-littleb	0.489381
AR112-2-littleb-p	SRR9008193_ric-102-Bol-littleb	0.497307
AR112-2-littleb-p	SRR9008194_ric-101-Bol-littleb	0.497865
AR112-2-littleb-p	SRR9008195_ric-103-Bol-littleb	0.505984
AR112-2-littleb-p	SRR9008221_ric-108-Bol-littleb	0.49035
AR112-2-littleb-p	SRR9008222_inv-189-For-littleb	0.340495
AR112-2-littleb-p	SRR9008223_inv-188-For-littleb	0.331087
AR112-2-littleb-p	SRR9008224_inv-217-Cor-littleb	0.298527
AR112-2-littleb-p	SRR9008225_inv-244-Cor-littleb	0.31823
AR112-2-littleb-p	SRR9008226_inv-219-Cor-littleb	0.342631
AR112-2-littleb-p	SRR9008227_inv-241-Cor-littleb	0.295745
AR112-2-littleb-p	SRR9008228_inv-199-Cor-littleb	0.293484
AR112-2-littleb-p	SRR9008229_inv-183-For-littleb	0.334037
AR112-2-littleb-p	SRR9008230_inv-198-Cor-littleb	0.289129
AR112-2-littleb-p	SRR9008231_inv-215-Cor-littleb	0.289094
AR112-2-littleb-p	SRR9008242_inv-224-Bra-littleb	0.386673
AR112-2-littleb-p	SRR9008257_mac-147-Col-littleb	0.499481
AR112-2-littleb-p	U13-1-littleb-p	0.52183
AR112-2-littleb-p	U14-1-littleb-p	0.352125
AR112-2-littleb-p	U44-1-littleb-p	0.369767
AR112-2-littleb-p	U57-1-littleb-p	0.445879
AR112-2-littleb-p	U93-2-littleb-p	0.59712
AR112-2-littleb-p	U94-1-littleb-p	0.56459
AR112-2-littleb-p	U95-1-littleb-p	0.575192
AR113-1-littleb-p	AR114-3-littleb-p	0.0226843
AR113-1-littleb-p	AR116-3-littleb-p	0.389552
AR113-1-littleb-p	AR117-1-littleb-p	0.419118
AR113-1-littleb-p	AR118-1-littleb-p	0.468063
AR113-1-littleb-p	AR122-1-littleb-p	0.329817
AR113-1-littleb-p	AR125-2-littleb-p	0.355273
AR113-1-littleb-p	AR147-2-littleb-p	0.430446
AR113-1-littleb-p	AR164-1-littleb-p	0.485956
AR113-1-littleb-p	AR164-6-littleb-p	0.500624
AR113-1-littleb-p	AR169-1-littleb-p	0.638119
AR113-1-littleb-p	AR171-1-littleb-p	0.554531
AR113-1-littleb-p	AR172-1-littleb-p	0.56682
AR113-1-littleb-p	AR174-1-littleb-p	0.462478
AR113-1-littleb-p	AR179-5-littleb-p	0.488144
AR113-1-littleb-p	AR181-3-littleb-p	0.445003
AR113-1-littleb-p	AR187-1-littleb-p	0.594709
AR113-1-littleb-p	AR186-1-littleb-p	0.598918
AR113-1-littleb-p	AR186-3-littleb-p	0.575413
AR113-1-littleb-p	AR18-1-littleb-p	0.416086
AR113-1-littleb-p	AR187-5-littleb-p	0.583206
AR113-1-littleb-p	AR27-1-littleb-p	0.493649
AR113-1-littleb-p	AR28-14-littleb-p	0.43756
AR113-1-littleb-p	AR3-1-littleb-p	0.418259
AR113-1-littleb-p	AR4-1-littleb-p	0.389986
AR113-1-littleb-p	AR43-4-littleb-p	0.509153
AR113-1-littleb-p	AR44-1-littleb-p	0.497163
AR113-1-littleb-p	AR45-1-littleb-p	0.502242
AR113-1-littleb-p	AR46-6-littleb-p	0.472323
AR113-1-littleb-p	AR5-2-littleb-p	0.361672
AR113-1-littleb-p	AR55-3-littleb-p	0.640905
AR113-1-littleb-p	AR56-2-littleb-p	0.60893
AR113-1-littleb-p	AR57-1-littleb-p	0.57555
AR113-1-littleb-p	AR57-4-littleb-p	0.565541
AR113-1-littleb-p	AR57-O12-littleb-p	0.582609
AR113-1-littleb-p	AR58-4-littleb-p	0.417615
AR113-1-littleb-p	AR6-1-littleb-p	0.435396
AR113-1-littleb-p	AR66-1-littleb-p	0.421897
AR113-1-littleb-p	AR93-1-littleb-p	0.464414
AR113-1-littleb-p	AR94-1-littleb-p	0.443144
AR113-1-littleb-p	CGIn10-1-littleb-p	0.535174
AR113-1-littleb-p	CGIn11-7-littleb-p	0.525584
AR113-1-littleb-p	CGIn2-1-littleb-p	0.520624
AR113-1-littleb-p	CGIn5-1-littleb-p	0.530976
AR113-1-littleb-p	F1-1-littleb-p	0.473542
AR113-1-littleb-p	F2-1-littleb-p	0.474238
AR113-1-littleb-p	F3-1-littleb-p	0.458601
AR113-1-littleb-p	F4-1-littleb-p	0.470173
AR113-1-littleb-p	F5-1-littleb-p	0.483546
AR113-1-littleb-p	F6-1-littleb-p	0.460837
AR113-1-littleb-p	F7-1-littleb-p	0.465774
AR113-1-littleb-p	GCa3-9-littleb-p	0.513266
AR113-1-littleb-p	GCa5-6-littleb-p	0.491795
AR113-1-littleb-p	GCa6-3-littleb-p	0.509171
AR113-1-littleb-p	GCa8-9-littleb-p	0.501561
AR113-1-littleb-p	gdo12-1-littleb-p	0.489536
AR113-1-littleb-p	Km466-8-littleb-p	0.523762
AR113-1-littleb-p	Mir1-1-littleb-p	0.477851
AR113-1-littleb-p	Mir2-6-littleb-p	0.473462
AR113-1-littleb-p	Mir3-6-littleb-p	0.483365
AR113-1-littleb-p	Mir6-1-littleb-p	0.481972
AR113-1-littleb-p	Mir6-6-littleb-p	0.489748
AR113-1-littleb-p	Mir7-4-littleb-p	0.484996
AR113-1-littleb-p	SRR7028249_AL-145-littleb-p	0.453827
AR113-1-littleb-p	SRR7028250_AL-141-littleb-p	0.467854
AR113-1-littleb-p	SRR7028251_AL-149-littleb-p	0.390963
AR113-1-littleb-p	SRR7028257_AL-158-littleb-p	0.385892
AR113-1-littleb-p	SRR7028261_AL-139-littleb-p	0.444398
AR113-1-littleb-p	SRR9008109_inv-240-Cor-littleb	0.399133
AR113-1-littleb-p	SRR9008110_ric-66-Per-littleb	0.559606
AR113-1-littleb-p	SRR9008111_ric-111-Gua-littleb	0.555138
AR113-1-littleb-p	SRR9008112_ric-75-Ros-littleb	0.561244
AR113-1-littleb-p	SRR9008113_ric-65-Per-littleb	0.55693
AR113-1-littleb-p	SRR9008114_ric-113-Gua-littleb	0.572087
AR113-1-littleb-p	SRR9008115_ric-114-Gua-littleb	0.571039
AR113-1-littleb-p	SRR9008116_ric-115-Gua-littleb	0.556851
AR113-1-littleb-p	SRR9008117_ric-112-Gua-littleb	0.555324
AR113-1-littleb-p	SRR9008118_int-124-Car-littleb	0.538331
AR113-1-littleb-p	SRR9008119_ric-79-Ros-littleb	0.565734
AR113-1-littleb-p	SRR9008131_ric-117-Sal-littleb	0.55067
AR113-1-littleb-p	SRR9008132_ric-119-Sal-littleb	0.544262
AR113-1-littleb-p	SRR9008133_ric-91-Ros-littleb	0.568636
AR113-1-littleb-p	SRR9008134_ric-81-Ros-littleb	0.562736
AR113-1-littleb-p	SRR9008135_ric-76-Ros-littleb	0.558376
AR113-1-littleb-p	SRR9008136_ric-74-Ros-littleb	0.559591
AR113-1-littleb-p	SRR9008137_ric-71-Ros-littleb	0.552842
AR113-1-littleb-p	SRR9008138_ric-72-Ros-littleb	0.565403
AR113-1-littleb-p	SRR9008147_inv-201-Cor-littleb	0.42451
AR113-1-littleb-p	SRR9008148_ric-77-Ros-littleb	0.564868
AR113-1-littleb-p	SRR9008151_inv-238-Cor-littleb	0.403044
AR113-1-littleb-p	SRR9008161_inv-205-Ver-littleb	0.447943
AR113-1-littleb-p	SRR9008162_inv-216-Pay-littleb	0.407518
AR113-1-littleb-p	SRR9008163_inv-225-Mis-littleb	0.411135
AR113-1-littleb-p	SRR9008164_inv-160-For-littleb	0.447231
AR113-1-littleb-p	SRR9008165_mac-143-Gua-littleb	0.378553
AR113-1-littleb-p	SRR9008166_int-125-Car-littleb	0.539538
AR113-1-littleb-p	SRR9008167_meg-127-BZ-littleb	0.59442
AR113-1-littleb-p	SRR9008168_xAdR-135-Pos-littleb	0.583928
AR113-1-littleb-p	SRR9008170_ric-107-Bol-littleb	0.555556
AR113-1-littleb-p	SRR9008171_ric-104-Bol-littleb	0.558238
AR113-1-littleb-p	SRR9008173_mac-146-Col-littleb	0.590889
AR113-1-littleb-p	SRR9008174_inv-196-Cor-littleb	0.390873
AR113-1-littleb-p	SRR9008183_mac-150-Per-littleb	0.43729
AR113-1-littleb-p	SRR9008186_mac-140-Gua-littleb	0.396523
AR113-1-littleb-p	SRR9008187_ric-109-Bol-littleb	0.561238
AR113-1-littleb-p	SRR9008188_ric-116-Bol-littleb	0.565784
AR113-1-littleb-p	SRR9008189_ric-105-Bol-littleb	0.562147
AR113-1-littleb-p	SRR9008190_ric-120-Bol-littleb	0.55678
AR113-1-littleb-p	SRR9008191_ric-100-Bol-littleb	0.55353
AR113-1-littleb-p	SRR9008192_ric-106-Bol-littleb	0.554332
AR113-1-littleb-p	SRR9008193_ric-102-Bol-littleb	0.560718
AR113-1-littleb-p	SRR9008194_ric-101-Bol-littleb	0.561367
AR113-1-littleb-p	SRR9008195_ric-103-Bol-littleb	0.572165
AR113-1-littleb-p	SRR9008221_ric-108-Bol-littleb	0.554428
AR113-1-littleb-p	SRR9008222_inv-189-For-littleb	0.430623
AR113-1-littleb-p	SRR9008223_inv-188-For-littleb	0.410672
AR113-1-littleb-p	SRR9008224_inv-217-Cor-littleb	0.393455
AR113-1-littleb-p	SRR9008225_inv-244-Cor-littleb	0.414417
AR113-1-littleb-p	SRR9008226_inv-219-Cor-littleb	0.441176
AR113-1-littleb-p	SRR9008227_inv-241-Cor-littleb	0.403108
AR113-1-littleb-p	SRR9008228_inv-199-Cor-littleb	0.398289
AR113-1-littleb-p	SRR9008229_inv-183-For-littleb	0.43824
AR113-1-littleb-p	SRR9008230_inv-198-Cor-littleb	0.404682
AR113-1-littleb-p	SRR9008231_inv-215-Cor-littleb	0.401146
AR113-1-littleb-p	SRR9008242_inv-224-Bra-littleb	0.487834
AR113-1-littleb-p	SRR9008257_mac-147-Col-littleb	0.583854
AR113-1-littleb-p	U13-1-littleb-p	0.543532
AR113-1-littleb-p	U14-1-littleb-p	0.406619
AR113-1-littleb-p	U44-1-littleb-p	0.333629
AR113-1-littleb-p	U57-1-littleb-p	0.453843
AR113-1-littleb-p	U93-2-littleb-p	0.588134
AR113-1-littleb-p	U94-1-littleb-p	0.570585
AR113-1-littleb-p	U95-1-littleb-p	0.563767
AR114-3-littleb-p	AR116-3-littleb-p	0.395701
AR114-3-littleb-p	AR117-1-littleb-p	0.421915
AR114-3-littleb-p	AR118-1-littleb-p	0.487897
AR114-3-littleb-p	AR122-1-littleb-p	0.346078
AR114-3-littleb-p	AR125-2-littleb-p	0.367703
AR114-3-littleb-p	AR147-2-littleb-p	0.447453
AR114-3-littleb-p	AR164-1-littleb-p	0.49919
AR114-3-littleb-p	AR164-6-littleb-p	0.5
AR114-3-littleb-p	AR169-1-littleb-p	0.646552
AR114-3-littleb-p	AR171-1-littleb-p	0.578976
AR114-3-littleb-p	AR172-1-littleb-p	0.586384
AR114-3-littleb-p	AR174-1-littleb-p	0.483633
AR114-3-littleb-p	AR179-5-littleb-p	0.497216
AR114-3-littleb-p	AR181-3-littleb-p	0.466406
AR114-3-littleb-p	AR187-1-littleb-p	0.60765
AR114-3-littleb-p	AR186-1-littleb-p	0.604734
AR114-3-littleb-p	AR186-3-littleb-p	0.596194
AR114-3-littleb-p	AR18-1-littleb-p	0.438149
AR114-3-littleb-p	AR187-5-littleb-p	0.602033
AR114-3-littleb-p	AR27-1-littleb-p	0.513711
AR114-3-littleb-p	AR28-14-littleb-p	0.463986
AR114-3-littleb-p	AR3-1-littleb-p	0.44573
AR114-3-littleb-p	AR4-1-littleb-p	0.409679
AR114-3-littleb-p	AR43-4-littleb-p	0.528487
AR114-3-littleb-p	AR44-1-littleb-p	0.517841
AR114-3-littleb-p	AR45-1-littleb-p	0.520252
AR114-3-littleb-p	AR46-6-littleb-p	0.491796
AR114-3-littleb-p	AR5-2-littleb-p	0.387421
AR114-3-littleb-p	AR55-3-littleb-p	0.666338
AR114-3-littleb-p	AR56-2-littleb-p	0.633769
AR114-3-littleb-p	AR57-1-littleb-p	0.601321
AR114-3-littleb-p	AR57-4-littleb-p	0.583182
AR114-3-littleb-p	AR57-O12-littleb-p	0.613984
AR114-3-littleb-p	AR58-4-littleb-p	0.429982
AR114-3-littleb-p	AR6-1-littleb-p	0.471742
AR114-3-littleb-p	AR66-1-littleb-p	0.4384
AR114-3-littleb-p	AR93-1-littleb-p	0.482123
AR114-3-littleb-p	AR94-1-littleb-p	0.463555
AR114-3-littleb-p	CGIn10-1-littleb-p	0.541385
AR114-3-littleb-p	CGIn11-7-littleb-p	0.534516
AR114-3-littleb-p	CGIn2-1-littleb-p	0.531479
AR114-3-littleb-p	CGIn5-1-littleb-p	0.535511
AR114-3-littleb-p	F1-1-littleb-p	0.49203
AR114-3-littleb-p	F2-1-littleb-p	0.501859
AR114-3-littleb-p	F3-1-littleb-p	0.488186
AR114-3-littleb-p	F4-1-littleb-p	0.481303
AR114-3-littleb-p	F5-1-littleb-p	0.498793
AR114-3-littleb-p	F6-1-littleb-p	0.479669
AR114-3-littleb-p	F7-1-littleb-p	0.48881
AR114-3-littleb-p	GCa3-9-littleb-p	0.53861
AR114-3-littleb-p	GCa5-6-littleb-p	0.522129
AR114-3-littleb-p	GCa6-3-littleb-p	0.532468
AR114-3-littleb-p	GCa8-9-littleb-p	0.526209
AR114-3-littleb-p	gdo12-1-littleb-p	0.498877
AR114-3-littleb-p	Km466-8-littleb-p	0.539591
AR114-3-littleb-p	Mir1-1-littleb-p	0.494317
AR114-3-littleb-p	Mir2-6-littleb-p	0.493402
AR114-3-littleb-p	Mir3-6-littleb-p	0.492799
AR114-3-littleb-p	Mir6-1-littleb-p	0.493095
AR114-3-littleb-p	Mir6-6-littleb-p	0.502451
AR114-3-littleb-p	Mir7-4-littleb-p	0.497309
AR114-3-littleb-p	SRR7028249_AL-145-littleb-p	0.473302
AR114-3-littleb-p	SRR7028250_AL-141-littleb-p	0.478794
AR114-3-littleb-p	SRR7028251_AL-149-littleb-p	0.402238
AR114-3-littleb-p	SRR7028257_AL-158-littleb-p	0.395304
AR114-3-littleb-p	SRR7028261_AL-139-littleb-p	0.464128
AR114-3-littleb-p	SRR9008109_inv-240-Cor-littleb	0.417361
AR114-3-littleb-p	SRR9008110_ric-66-Per-littleb	0.581976
AR114-3-littleb-p	SRR9008111_ric-111-Gua-littleb	0.575213
AR114-3-littleb-p	SRR9008112_ric-75-Ros-littleb	0.586637
AR114-3-littleb-p	SRR9008113_ric-65-Per-littleb	0.577228
AR114-3-littleb-p	SRR9008114_ric-113-Gua-littleb	0.59552
AR114-3-littleb-p	SRR9008115_ric-114-Gua-littleb	0.594011
AR114-3-littleb-p	SRR9008116_ric-115-Gua-littleb	0.576763
AR114-3-littleb-p	SRR9008117_ric-112-Gua-littleb	0.57471
AR114-3-littleb-p	SRR9008118_int-124-Car-littleb	0.561509
AR114-3-littleb-p	SRR9008119_ric-79-Ros-littleb	0.59389
AR114-3-littleb-p	SRR9008131_ric-117-Sal-littleb	0.577274
AR114-3-littleb-p	SRR9008132_ric-119-Sal-littleb	0.567499
AR114-3-littleb-p	SRR9008133_ric-91-Ros-littleb	0.594612
AR114-3-littleb-p	SRR9008134_ric-81-Ros-littleb	0.587351
AR114-3-littleb-p	SRR9008135_ric-76-Ros-littleb	0.582222
AR114-3-littleb-p	SRR9008136_ric-74-Ros-littleb	0.583022
AR114-3-littleb-p	SRR9008137_ric-71-Ros-littleb	0.584144
AR114-3-littleb-p	SRR9008138_ric-72-Ros-littleb	0.587201
AR114-3-littleb-p	SRR9008147_inv-201-Cor-littleb	0.430278
AR114-3-littleb-p	SRR9008148_ric-77-Ros-littleb	0.592709
AR114-3-littleb-p	SRR9008151_inv-238-Cor-littleb	0.415701
AR114-3-littleb-p	SRR9008161_inv-205-Ver-littleb	0.461211
AR114-3-littleb-p	SRR9008162_inv-216-Pay-littleb	0.422105
AR114-3-littleb-p	SRR9008163_inv-225-Mis-littleb	0.414421
AR114-3-littleb-p	SRR9008164_inv-160-For-littleb	0.460516
AR114-3-littleb-p	SRR9008165_mac-143-Gua-littleb	0.402207
AR114-3-littleb-p	SRR9008166_int-125-Car-littleb	0.562444
AR114-3-littleb-p	SRR9008167_meg-127-BZ-littleb	0.610488
AR114-3-littleb-p	SRR9008168_xAdR-135-Pos-littleb	0.6016
AR114-3-littleb-p	SRR9008170_ric-107-Bol-littleb	0.579915
AR114-3-littleb-p	SRR9008171_ric-104-Bol-littleb	0.584345
AR114-3-littleb-p	SRR9008173_mac-146-Col-littleb	0.60066
AR114-3-littleb-p	SRR9008174_inv-196-Cor-littleb	0.413299
AR114-3-littleb-p	SRR9008183_mac-150-Per-littleb	0.470182
AR114-3-littleb-p	SRR9008186_mac-140-Gua-littleb	0.413802
AR114-3-littleb-p	SRR9008187_ric-109-Bol-littleb	0.582224
AR114-3-littleb-p	SRR9008188_ric-116-Bol-littleb	0.582833
AR114-3-littleb-p	SRR9008189_ric-105-Bol-littleb	0.588587
AR114-3-littleb-p	SRR9008190_ric-120-Bol-littleb	0.579301
AR114-3-littleb-p	SRR9008191_ric-100-Bol-littleb	0.573059
AR114-3-littleb-p	SRR9008192_ric-106-Bol-littleb	0.578427
AR114-3-littleb-p	SRR9008193_ric-102-Bol-littleb	0.585638
AR114-3-littleb-p	SRR9008194_ric-101-Bol-littleb	0.585823
AR114-3-littleb-p	SRR9008195_ric-103-Bol-littleb	0.589616
AR114-3-littleb-p	SRR9008221_ric-108-Bol-littleb	0.576476
AR114-3-littleb-p	SRR9008222_inv-189-For-littleb	0.447383
AR114-3-littleb-p	SRR9008223_inv-188-For-littleb	0.433249
AR114-3-littleb-p	SRR9008224_inv-217-Cor-littleb	0.409489
AR114-3-littleb-p	SRR9008225_inv-244-Cor-littleb	0.43282
AR114-3-littleb-p	SRR9008226_inv-219-Cor-littleb	0.457688
AR114-3-littleb-p	SRR9008227_inv-241-Cor-littleb	0.409514
AR114-3-littleb-p	SRR9008228_inv-199-Cor-littleb	0.416937
AR114-3-littleb-p	SRR9008229_inv-183-For-littleb	0.452711
AR114-3-littleb-p	SRR9008230_inv-198-Cor-littleb	0.414401
AR114-3-littleb-p	SRR9008231_inv-215-Cor-littleb	0.414437
AR114-3-littleb-p	SRR9008242_inv-224-Bra-littleb	0.510921
AR114-3-littleb-p	SRR9008257_mac-147-Col-littleb	0.596532
AR114-3-littleb-p	U13-1-littleb-p	0.557961
AR114-3-littleb-p	U14-1-littleb-p	0.437901
AR114-3-littleb-p	U44-1-littleb-p	0.35785
AR114-3-littleb-p	U57-1-littleb-p	0.468595
AR114-3-littleb-p	U93-2-littleb-p	0.604152
AR114-3-littleb-p	U94-1-littleb-p	0.592077
AR114-3-littleb-p	U95-1-littleb-p	0.592391
AR116-3-littleb-p	AR117-1-littleb-p	0.126904
AR116-3-littleb-p	AR118-1-littleb-p	0.243584
AR116-3-littleb-p	AR122-1-littleb-p	0.388302
AR116-3-littleb-p	AR125-2-littleb-p	0.350622
AR116-3-littleb-p	AR147-2-littleb-p	0.3611
AR116-3-littleb-p	AR164-1-littleb-p	0.463006
AR116-3-littleb-p	AR164-6-littleb-p	0.452381
AR116-3-littleb-p	AR169-1-littleb-p	0.638971
AR116-3-littleb-p	AR171-1-littleb-p	0.551601
AR116-3-littleb-p	AR172-1-littleb-p	0.555968
AR116-3-littleb-p	AR174-1-littleb-p	0.455556
AR116-3-littleb-p	AR179-5-littleb-p	0.429099
AR116-3-littleb-p	AR181-3-littleb-p	0.386047
AR116-3-littleb-p	AR187-1-littleb-p	0.581262
AR116-3-littleb-p	AR186-1-littleb-p	0.600534
AR116-3-littleb-p	AR186-3-littleb-p	0.569981
AR116-3-littleb-p	AR18-1-littleb-p	0.456583
AR116-3-littleb-p	AR187-5-littleb-p	0.569934
AR116-3-littleb-p	AR27-1-littleb-p	0.404649
AR116-3-littleb-p	AR28-14-littleb-p	0.420088
AR116-3-littleb-p	AR3-1-littleb-p	0.439884
AR116-3-littleb-p	AR4-1-littleb-p	0.410536
AR116-3-littleb-p	AR43-4-littleb-p	0.445442
AR116-3-littleb-p	AR44-1-littleb-p	0.450935
AR116-3-littleb-p	AR45-1-littleb-p	0.459022
AR116-3-littleb-p	AR46-6-littleb-p	0.325598
AR116-3-littleb-p	AR5-2-littleb-p	0.389423
AR116-3-littleb-p	AR55-3-littleb-p	0.676532
AR116-3-littleb-p	AR56-2-littleb-p	0.619439
AR116-3-littleb-p	AR57-1-littleb-p	0.583769
AR116-3-littleb-p	AR57-4-littleb-p	0.570607
AR116-3-littleb-p	AR57-O12-littleb-p	0.602151
AR116-3-littleb-p	AR58-4-littleb-p	0.319649
AR116-3-littleb-p	AR6-1-littleb-p	0.443567
AR116-3-littleb-p	AR66-1-littleb-p	0.305874
AR116-3-littleb-p	AR93-1-littleb-p	0.216295
AR116-3-littleb-p	AR94-1-littleb-p	0.200109
AR116-3-littleb-p	CGIn10-1-littleb-p	0.449938
AR116-3-littleb-p	CGIn11-7-littleb-p	0.44868
AR116-3-littleb-p	CGIn2-1-littleb-p	0.441394
AR116-3-littleb-p	CGIn5-1-littleb-p	0.444133
AR116-3-littleb-p	F1-1-littleb-p	0.332521
AR116-3-littleb-p	F2-1-littleb-p	0.347509
AR116-3-littleb-p	F3-1-littleb-p	0.337254
AR116-3-littleb-p	F4-1-littleb-p	0.346867
AR116-3-littleb-p	F5-1-littleb-p	0.344792
AR116-3-littleb-p	F6-1-littleb-p	0.327937
AR116-3-littleb-p	F7-1-littleb-p	0.342685
AR116-3-littleb-p	GCa3-9-littleb-p	0.483444
AR116-3-littleb-p	GCa5-6-littleb-p	0.471123
AR116-3-littleb-p	GCa6-3-littleb-p	0.480937
AR116-3-littleb-p	GCa8-9-littleb-p	0.469088
AR116-3-littleb-p	gdo12-1-littleb-p	0.327638
AR116-3-littleb-p	Km466-8-littleb-p	0.462181
AR116-3-littleb-p	Mir1-1-littleb-p	0.361429
AR116-3-littleb-p	Mir2-6-littleb-p	0.367271
AR116-3-littleb-p	Mir3-6-littleb-p	0.369297
AR116-3-littleb-p	Mir6-1-littleb-p	0.359579
AR116-3-littleb-p	Mir6-6-littleb-p	0.364611
AR116-3-littleb-p	Mir7-4-littleb-p	0.363616
AR116-3-littleb-p	SRR7028249_AL-145-littleb-p	0.357078
AR116-3-littleb-p	SRR7028250_AL-141-littleb-p	0.361137
AR116-3-littleb-p	SRR7028251_AL-149-littleb-p	0.104282
AR116-3-littleb-p	SRR7028257_AL-158-littleb-p	0.126256
AR116-3-littleb-p	SRR7028261_AL-139-littleb-p	0.337546
AR116-3-littleb-p	SRR9008109_inv-240-Cor-littleb	0.142084
AR116-3-littleb-p	SRR9008110_ric-66-Per-littleb	0.550814
AR116-3-littleb-p	SRR9008111_ric-111-Gua-littleb	0.549311
AR116-3-littleb-p	SRR9008112_ric-75-Ros-littleb	0.561749
AR116-3-littleb-p	SRR9008113_ric-65-Per-littleb	0.545521
AR116-3-littleb-p	SRR9008114_ric-113-Gua-littleb	0.561166
AR116-3-littleb-p	SRR9008115_ric-114-Gua-littleb	0.560029
AR116-3-littleb-p	SRR9008116_ric-115-Gua-littleb	0.550379
AR116-3-littleb-p	SRR9008117_ric-112-Gua-littleb	0.549664
AR116-3-littleb-p	SRR9008118_int-124-Car-littleb	0.50351
AR116-3-littleb-p	SRR9008119_ric-79-Ros-littleb	0.555556
AR116-3-littleb-p	SRR9008131_ric-117-Sal-littleb	0.5429
AR116-3-littleb-p	SRR9008132_ric-119-Sal-littleb	0.539155
AR116-3-littleb-p	SRR9008133_ric-91-Ros-littleb	0.557444
AR116-3-littleb-p	SRR9008134_ric-81-Ros-littleb	0.554413
AR116-3-littleb-p	SRR9008135_ric-76-Ros-littleb	0.549386
AR116-3-littleb-p	SRR9008136_ric-74-Ros-littleb	0.545824
AR116-3-littleb-p	SRR9008137_ric-71-Ros-littleb	0.541895
AR116-3-littleb-p	SRR9008138_ric-72-Ros-littleb	0.540054
AR116-3-littleb-p	SRR9008147_inv-201-Cor-littleb	0.187724
AR116-3-littleb-p	SRR9008148_ric-77-Ros-littleb	0.554516
AR116-3-littleb-p	SRR9008151_inv-238-Cor-littleb	0.196367
AR116-3-littleb-p	SRR9008161_inv-205-Ver-littleb	0.303509
AR116-3-littleb-p	SRR9008162_inv-216-Pay-littleb	0.165604
AR116-3-littleb-p	SRR9008163_inv-225-Mis-littleb	0.173139
AR116-3-littleb-p	SRR9008164_inv-160-For-littleb	0.298396
AR116-3-littleb-p	SRR9008165_mac-143-Gua-littleb	0.412175
AR116-3-littleb-p	SRR9008166_int-125-Car-littleb	0.504132
AR116-3-littleb-p	SRR9008167_meg-127-BZ-littleb	0.562673
AR116-3-littleb-p	SRR9008168_xAdR-135-Pos-littleb	0.54
AR116-3-littleb-p	SRR9008170_ric-107-Bol-littleb	0.548984
AR116-3-littleb-p	SRR9008171_ric-104-Bol-littleb	0.553134
AR116-3-littleb-p	SRR9008173_mac-146-Col-littleb	0.567967
AR116-3-littleb-p	SRR9008174_inv-196-Cor-littleb	0.210435
AR116-3-littleb-p	SRR9008183_mac-150-Per-littleb	0.419602
AR116-3-littleb-p	SRR9008186_mac-140-Gua-littleb	0.421207
AR116-3-littleb-p	SRR9008187_ric-109-Bol-littleb	0.549708
AR116-3-littleb-p	SRR9008188_ric-116-Bol-littleb	0.548666
AR116-3-littleb-p	SRR9008189_ric-105-Bol-littleb	0.554245
AR116-3-littleb-p	SRR9008190_ric-120-Bol-littleb	0.541606
AR116-3-littleb-p	SRR9008191_ric-100-Bol-littleb	0.534766
AR116-3-littleb-p	SRR9008192_ric-106-Bol-littleb	0.543054
AR116-3-littleb-p	SRR9008193_ric-102-Bol-littleb	0.552589
AR116-3-littleb-p	SRR9008194_ric-101-Bol-littleb	0.551028
AR116-3-littleb-p	SRR9008195_ric-103-Bol-littleb	0.550459
AR116-3-littleb-p	SRR9008221_ric-108-Bol-littleb	0.541072
AR116-3-littleb-p	SRR9008222_inv-189-For-littleb	0.321755
AR116-3-littleb-p	SRR9008223_inv-188-For-littleb	0.306985
AR116-3-littleb-p	SRR9008224_inv-217-Cor-littleb	0.175586
AR116-3-littleb-p	SRR9008225_inv-244-Cor-littleb	0.185022
AR116-3-littleb-p	SRR9008226_inv-219-Cor-littleb	0.187006
AR116-3-littleb-p	SRR9008227_inv-241-Cor-littleb	0.178947
AR116-3-littleb-p	SRR9008228_inv-199-Cor-littleb	0.193005
AR116-3-littleb-p	SRR9008229_inv-183-For-littleb	0.326228
AR116-3-littleb-p	SRR9008230_inv-198-Cor-littleb	0.178805
AR116-3-littleb-p	SRR9008231_inv-215-Cor-littleb	0.190055
AR116-3-littleb-p	SRR9008242_inv-224-Bra-littleb	0.460012
AR116-3-littleb-p	SRR9008257_mac-147-Col-littleb	0.568833
AR116-3-littleb-p	U13-1-littleb-p	0.536533
AR116-3-littleb-p	U14-1-littleb-p	0.42192
AR116-3-littleb-p	U44-1-littleb-p	0.417305
AR116-3-littleb-p	U57-1-littleb-p	0.240486
AR116-3-littleb-p	U93-2-littleb-p	0.588378
AR116-3-littleb-p	U94-1-littleb-p	0.574827
AR116-3-littleb-p	U95-1-littleb-p	0.573272
AR117-1-littleb-p	AR118-1-littleb-p	0.194159
AR117-1-littleb-p	AR122-1-littleb-p	0.394146
AR117-1-littleb-p	AR125-2-littleb-p	0.385961
AR117-1-littleb-p	AR147-2-littleb-p	0.360677
AR117-1-littleb-p	AR164-1-littleb-p	0.466465
AR117-1-littleb-p	AR164-6-littleb-p	0.44845
AR117-1-littleb-p	AR169-1-littleb-p	0.6424
AR117-1-littleb-p	AR171-1-littleb-p	0.564723
AR117-1-littleb-p	AR172-1-littleb-p	0.572543
AR117-1-littleb-p	AR174-1-littleb-p	0.466083
AR117-1-littleb-p	AR179-5-littleb-p	0.43803
AR117-1-littleb-p	AR181-3-littleb-p	0.407632
AR117-1-littleb-p	AR187-1-littleb-p	0.600212
AR117-1-littleb-p	AR186-1-littleb-p	0.606924
AR117-1-littleb-p	AR186-3-littleb-p	0.579652
AR117-1-littleb-p	AR18-1-littleb-p	0.470588
AR117-1-littleb-p	AR187-5-littleb-p	0.590964
AR117-1-littleb-p	AR27-1-littleb-p	0.423347
AR117-1-littleb-p	AR28-14-littleb-p	0.445919
AR117-1-littleb-p	AR3-1-littleb-p	0.462171
AR117-1-littleb-p	AR4-1-littleb-p	0.437876
AR117-1-littleb-p	AR43-4-littleb-p	0.457099
AR117-1-littleb-p	AR44-1-littleb-p	0.460317
AR117-1-littleb-p	AR45-1-littleb-p	0.462942
AR117-1-littleb-p	AR46-6-littleb-p	0.355793
AR117-1-littleb-p	AR5-2-littleb-p	0.417333
AR117-1-littleb-p	AR55-3-littleb-p	0.663196
AR117-1-littleb-p	AR56-2-littleb-p	0.623792
AR117-1-littleb-p	AR57-1-littleb-p	0.586696
AR117-1-littleb-p	AR57-4-littleb-p	0.576636
AR117-1-littleb-p	AR57-O12-littleb-p	0.604512
AR117-1-littleb-p	AR58-4-littleb-p	0.32814
AR117-1-littleb-p	AR6-1-littleb-p	0.476115
AR117-1-littleb-p	AR66-1-littleb-p	0.291454
AR117-1-littleb-p	AR93-1-littleb-p	0.180376
AR117-1-littleb-p	AR94-1-littleb-p	0.175769
AR117-1-littleb-p	CGIn10-1-littleb-p	0.468213
AR117-1-littleb-p	CGIn11-7-littleb-p	0.468167
AR117-1-littleb-p	CGIn2-1-littleb-p	0.457427
AR117-1-littleb-p	CGIn5-1-littleb-p	0.459971
AR117-1-littleb-p	F1-1-littleb-p	0.35729
AR117-1-littleb-p	F2-1-littleb-p	0.371226
AR117-1-littleb-p	F3-1-littleb-p	0.356734
AR117-1-littleb-p	F4-1-littleb-p	0.36403
AR117-1-littleb-p	F5-1-littleb-p	0.363985
AR117-1-littleb-p	F6-1-littleb-p	0.354049
AR117-1-littleb-p	F7-1-littleb-p	0.356502
AR117-1-littleb-p	GCa3-9-littleb-p	0.50579
AR117-1-littleb-p	GCa5-6-littleb-p	0.488726
AR117-1-littleb-p	GCa6-3-littleb-p	0.5031
AR117-1-littleb-p	GCa8-9-littleb-p	0.489439
AR117-1-littleb-p	gdo12-1-littleb-p	0.360544
AR117-1-littleb-p	Km466-8-littleb-p	0.484541
AR117-1-littleb-p	Mir1-1-littleb-p	0.361314
AR117-1-littleb-p	Mir2-6-littleb-p	0.356343
AR117-1-littleb-p	Mir3-6-littleb-p	0.358933
AR117-1-littleb-p	Mir6-1-littleb-p	0.358937
AR117-1-littleb-p	Mir6-6-littleb-p	0.363531
AR117-1-littleb-p	Mir7-4-littleb-p	0.365903
AR117-1-littleb-p	SRR7028249_AL-145-littleb-p	0.37207
AR117-1-littleb-p	SRR7028250_AL-141-littleb-p	0.37997
AR117-1-littleb-p	SRR7028251_AL-149-littleb-p	0.148487
AR117-1-littleb-p	SRR7028257_AL-158-littleb-p	0.164919
AR117-1-littleb-p	SRR7028261_AL-139-littleb-p	0.36807
AR117-1-littleb-p	SRR9008109_inv-240-Cor-littleb	0.107001
AR117-1-littleb-p	SRR9008110_ric-66-Per-littleb	0.562475
AR117-1-littleb-p	SRR9008111_ric-111-Gua-littleb	0.567568
AR117-1-littleb-p	SRR9008112_ric-75-Ros-littleb	0.575879
AR117-1-littleb-p	SRR9008113_ric-65-Per-littleb	0.560661
AR117-1-littleb-p	SRR9008114_ric-113-Gua-littleb	0.578782
AR117-1-littleb-p	SRR9008115_ric-114-Gua-littleb	0.578036
AR117-1-littleb-p	SRR9008116_ric-115-Gua-littleb	0.568022
AR117-1-littleb-p	SRR9008117_ric-112-Gua-littleb	0.566752
AR117-1-littleb-p	SRR9008118_int-124-Car-littleb	0.530715
AR117-1-littleb-p	SRR9008119_ric-79-Ros-littleb	0.574519
AR117-1-littleb-p	SRR9008131_ric-117-Sal-littleb	0.553798
AR117-1-littleb-p	SRR9008132_ric-119-Sal-littleb	0.549603
AR117-1-littleb-p	SRR9008133_ric-91-Ros-littleb	0.575138
AR117-1-littleb-p	SRR9008134_ric-81-Ros-littleb	0.568851
AR117-1-littleb-p	SRR9008135_ric-76-Ros-littleb	0.561563
AR117-1-littleb-p	SRR9008136_ric-74-Ros-littleb	0.559117
AR117-1-littleb-p	SRR9008137_ric-71-Ros-littleb	0.558638
AR117-1-littleb-p	SRR9008138_ric-72-Ros-littleb	0.557298
AR117-1-littleb-p	SRR9008147_inv-201-Cor-littleb	0.184683
AR117-1-littleb-p	SRR9008148_ric-77-Ros-littleb	0.5728
AR117-1-littleb-p	SRR9008151_inv-238-Cor-littleb	0.202985
AR117-1-littleb-p	SRR9008161_inv-205-Ver-littleb	0.308916
AR117-1-littleb-p	SRR9008162_inv-216-Pay-littleb	0.101562
AR117-1-littleb-p	SRR9008163_inv-225-Mis-littleb	0.178109
AR117-1-littleb-p	SRR9008164_inv-160-For-littleb	0.307122
AR117-1-littleb-p	SRR9008165_mac-143-Gua-littleb	0.422203
AR117-1-littleb-p	SRR9008166_int-125-Car-littleb	0.532112
AR117-1-littleb-p	SRR9008167_meg-127-BZ-littleb	0.581011
AR117-1-littleb-p	SRR9008168_xAdR-135-Pos-littleb	0.557321
AR117-1-littleb-p	SRR9008170_ric-107-Bol-littleb	0.564798
AR117-1-littleb-p	SRR9008171_ric-104-Bol-littleb	0.565078
AR117-1-littleb-p	SRR9008173_mac-146-Col-littleb	0.590928
AR117-1-littleb-p	SRR9008174_inv-196-Cor-littleb	0.223576
AR117-1-littleb-p	SRR9008183_mac-150-Per-littleb	0.425542
AR117-1-littleb-p	SRR9008186_mac-140-Gua-littleb	0.461149
AR117-1-littleb-p	SRR9008187_ric-109-Bol-littleb	0.559992
AR117-1-littleb-p	SRR9008188_ric-116-Bol-littleb	0.565685
AR117-1-littleb-p	SRR9008189_ric-105-Bol-littleb	0.567717
AR117-1-littleb-p	SRR9008190_ric-120-Bol-littleb	0.556848
AR117-1-littleb-p	SRR9008191_ric-100-Bol-littleb	0.55261
AR117-1-littleb-p	SRR9008192_ric-106-Bol-littleb	0.559112
AR117-1-littleb-p	SRR9008193_ric-102-Bol-littleb	0.564769
AR117-1-littleb-p	SRR9008194_ric-101-Bol-littleb	0.564612
AR117-1-littleb-p	SRR9008195_ric-103-Bol-littleb	0.56207
AR117-1-littleb-p	SRR9008221_ric-108-Bol-littleb	0.557028
AR117-1-littleb-p	SRR9008222_inv-189-For-littleb	0.363038
AR117-1-littleb-p	SRR9008223_inv-188-For-littleb	0.29992
AR117-1-littleb-p	SRR9008224_inv-217-Cor-littleb	0.136307
AR117-1-littleb-p	SRR9008225_inv-244-Cor-littleb	0.21477
AR117-1-littleb-p	SRR9008226_inv-219-Cor-littleb	0.163016
AR117-1-littleb-p	SRR9008227_inv-241-Cor-littleb	0.190911
AR117-1-littleb-p	SRR9008228_inv-199-Cor-littleb	0.201451
AR117-1-littleb-p	SRR9008229_inv-183-For-littleb	0.364611
AR117-1-littleb-p	SRR9008230_inv-198-Cor-littleb	0.192727
AR117-1-littleb-p	SRR9008231_inv-215-Cor-littleb	0.152651
AR117-1-littleb-p	SRR9008242_inv-224-Bra-littleb	0.488829
AR117-1-littleb-p	SRR9008257_mac-147-Col-littleb	0.593298
AR117-1-littleb-p	U13-1-littleb-p	0.548506
AR117-1-littleb-p	U14-1-littleb-p	0.461874
AR117-1-littleb-p	U44-1-littleb-p	0.456559
AR117-1-littleb-p	U57-1-littleb-p	0.202161
AR117-1-littleb-p	U93-2-littleb-p	0.582948
AR117-1-littleb-p	U94-1-littleb-p	0.576728
AR117-1-littleb-p	U95-1-littleb-p	0.573617
AR118-1-littleb-p	AR122-1-littleb-p	0.431461
AR118-1-littleb-p	AR125-2-littleb-p	0.433428
AR118-1-littleb-p	AR147-2-littleb-p	0.422371
AR118-1-littleb-p	AR164-1-littleb-p	0.494442
AR118-1-littleb-p	AR164-6-littleb-p	0.455253
AR118-1-littleb-p	AR169-1-littleb-p	0.664055
AR118-1-littleb-p	AR171-1-littleb-p	0.6
AR118-1-littleb-p	AR172-1-littleb-p	0.598026
AR118-1-littleb-p	AR174-1-littleb-p	0.479283
AR118-1-littleb-p	AR179-5-littleb-p	0.486688
AR118-1-littleb-p	AR181-3-littleb-p	0.459023
AR118-1-littleb-p	AR187-1-littleb-p	0.63519
AR118-1-littleb-p	AR186-1-littleb-p	0.635016
AR118-1-littleb-p	AR186-3-littleb-p	0.620979
AR118-1-littleb-p	AR18-1-littleb-p	0.499727
AR118-1-littleb-p	AR187-5-littleb-p	0.629143
AR118-1-littleb-p	AR27-1-littleb-p	0.484559
AR118-1-littleb-p	AR28-14-littleb-p	0.5066
AR118-1-littleb-p	AR3-1-littleb-p	0.493347
AR118-1-littleb-p	AR4-1-littleb-p	0.496408
AR118-1-littleb-p	AR43-4-littleb-p	0.496177
AR118-1-littleb-p	AR44-1-littleb-p	0.478548
AR118-1-littleb-p	AR45-1-littleb-p	0.5
AR118-1-littleb-p	AR46-6-littleb-p	0.375132
AR118-1-littleb-p	AR5-2-littleb-p	0.472234
AR118-1-littleb-p	AR55-3-littleb-p	0.653261
AR118-1-littleb-p	AR56-2-littleb-p	0.638889
AR118-1-littleb-p	AR57-1-littleb-p	0.6091
AR118-1-littleb-p	AR57-4-littleb-p	0.609023
AR118-1-littleb-p	AR57-O12-littleb-p	0.634535
AR118-1-littleb-p	AR58-4-littleb-p	0.404053
AR118-1-littleb-p	AR6-1-littleb-p	0.494505
AR118-1-littleb-p	AR66-1-littleb-p	0.348701
AR118-1-littleb-p	AR93-1-littleb-p	0.267458
AR118-1-littleb-p	AR94-1-littleb-p	0.256822
AR118-1-littleb-p	CGIn10-1-littleb-p	0.52293
AR118-1-littleb-p	CGIn11-7-littleb-p	0.518194
AR118-1-littleb-p	CGIn2-1-littleb-p	0.511511
AR118-1-littleb-p	CGIn5-1-littleb-p	0.512367
AR118-1-littleb-p	F1-1-littleb-p	0.394714
AR118-1-littleb-p	F2-1-littleb-p	0.38723
AR118-1-littleb-p	F3-1-littleb-p	0.385536
AR118-1-littleb-p	F4-1-littleb-p	0.388606
AR118-1-littleb-p	F5-1-littleb-p	0.391262
AR118-1-littleb-p	F6-1-littleb-p	0.388216
AR118-1-littleb-p	F7-1-littleb-p	0.390533
AR118-1-littleb-p	GCa3-9-littleb-p	0.555681
AR118-1-littleb-p	GCa5-6-littleb-p	0.506536
AR118-1-littleb-p	GCa6-3-littleb-p	0.53467
AR118-1-littleb-p	GCa8-9-littleb-p	0.525363
AR118-1-littleb-p	gdo12-1-littleb-p	0.407312
AR118-1-littleb-p	Km466-8-littleb-p	0.549208
AR118-1-littleb-p	Mir1-1-littleb-p	0.4259
AR118-1-littleb-p	Mir2-6-littleb-p	0.416139
AR118-1-littleb-p	Mir3-6-littleb-p	0.429772
AR118-1-littleb-p	Mir6-1-littleb-p	0.432788
AR118-1-littleb-p	Mir6-6-littleb-p	0.43674
AR118-1-littleb-p	Mir7-4-littleb-p	0.427717
AR118-1-littleb-p	SRR7028249_AL-145-littleb-p	0.38343
AR118-1-littleb-p	SRR7028250_AL-141-littleb-p	0.367246
AR118-1-littleb-p	SRR7028251_AL-149-littleb-p	0.245816
AR118-1-littleb-p	SRR7028257_AL-158-littleb-p	0.248955
AR118-1-littleb-p	SRR7028261_AL-139-littleb-p	0.378862
AR118-1-littleb-p	SRR9008109_inv-240-Cor-littleb	0.160344
AR118-1-littleb-p	SRR9008110_ric-66-Per-littleb	0.602375
AR118-1-littleb-p	SRR9008111_ric-111-Gua-littleb	0.603875
AR118-1-littleb-p	SRR9008112_ric-75-Ros-littleb	0.620247
AR118-1-littleb-p	SRR9008113_ric-65-Per-littleb	0.598114
AR118-1-littleb-p	SRR9008114_ric-113-Gua-littleb	0.608306
AR118-1-littleb-p	SRR9008115_ric-114-Gua-littleb	0.607207
AR118-1-littleb-p	SRR9008116_ric-115-Gua-littleb	0.604781
AR118-1-littleb-p	SRR9008117_ric-112-Gua-littleb	0.604076
AR118-1-littleb-p	SRR9008118_int-124-Car-littleb	0.56987
AR118-1-littleb-p	SRR9008119_ric-79-Ros-littleb	0.606591
AR118-1-littleb-p	SRR9008131_ric-117-Sal-littleb	0.587856
AR118-1-littleb-p	SRR9008132_ric-119-Sal-littleb	0.578391
AR118-1-littleb-p	SRR9008133_ric-91-Ros-littleb	0.610956
AR118-1-littleb-p	SRR9008134_ric-81-Ros-littleb	0.611963
AR118-1-littleb-p	SRR9008135_ric-76-Ros-littleb	0.603391
AR118-1-littleb-p	SRR9008136_ric-74-Ros-littleb	0.600101
AR118-1-littleb-p	SRR9008137_ric-71-Ros-littleb	0.595998
AR118-1-littleb-p	SRR9008138_ric-72-Ros-littleb	0.591157
AR118-1-littleb-p	SRR9008147_inv-201-Cor-littleb	0.228152
AR118-1-littleb-p	SRR9008148_ric-77-Ros-littleb	0.606802
AR118-1-littleb-p	SRR9008151_inv-238-Cor-littleb	0.283533
AR118-1-littleb-p	SRR9008161_inv-205-Ver-littleb	0.343455
AR118-1-littleb-p	SRR9008162_inv-216-Pay-littleb	0.17913
AR118-1-littleb-p	SRR9008163_inv-225-Mis-littleb	0.251337
AR118-1-littleb-p	SRR9008164_inv-160-For-littleb	0.355328
AR118-1-littleb-p	SRR9008165_mac-143-Gua-littleb	0.489994
AR118-1-littleb-p	SRR9008166_int-125-Car-littleb	0.572021
AR118-1-littleb-p	SRR9008167_meg-127-BZ-littleb	0.626935
AR118-1-littleb-p	SRR9008168_xAdR-135-Pos-littleb	0.599883
AR118-1-littleb-p	SRR9008170_ric-107-Bol-littleb	0.593449
AR118-1-littleb-p	SRR9008171_ric-104-Bol-littleb	0.593954
AR118-1-littleb-p	SRR9008173_mac-146-Col-littleb	0.638468
AR118-1-littleb-p	SRR9008174_inv-196-Cor-littleb	0.223354
AR118-1-littleb-p	SRR9008183_mac-150-Per-littleb	0.493831
AR118-1-littleb-p	SRR9008186_mac-140-Gua-littleb	0.521915
AR118-1-littleb-p	SRR9008187_ric-109-Bol-littleb	0.591302
AR118-1-littleb-p	SRR9008188_ric-116-Bol-littleb	0.596591
AR118-1-littleb-p	SRR9008189_ric-105-Bol-littleb	0.600307
AR118-1-littleb-p	SRR9008190_ric-120-Bol-littleb	0.58685
AR118-1-littleb-p	SRR9008191_ric-100-Bol-littleb	0.587715
AR118-1-littleb-p	SRR9008192_ric-106-Bol-littleb	0.594376
AR118-1-littleb-p	SRR9008193_ric-102-Bol-littleb	0.595238
AR118-1-littleb-p	SRR9008194_ric-101-Bol-littleb	0.597208
AR118-1-littleb-p	SRR9008195_ric-103-Bol-littleb	0.598111
AR118-1-littleb-p	SRR9008221_ric-108-Bol-littleb	0.587161
AR118-1-littleb-p	SRR9008222_inv-189-For-littleb	0.413529
AR118-1-littleb-p	SRR9008223_inv-188-For-littleb	0.371291
AR118-1-littleb-p	SRR9008224_inv-217-Cor-littleb	0.255383
AR118-1-littleb-p	SRR9008225_inv-244-Cor-littleb	0.280725
AR118-1-littleb-p	SRR9008226_inv-219-Cor-littleb	0.260533
AR118-1-littleb-p	SRR9008227_inv-241-Cor-littleb	0.283192
AR118-1-littleb-p	SRR9008228_inv-199-Cor-littleb	0.288875
AR118-1-littleb-p	SRR9008229_inv-183-For-littleb	0.42225
AR118-1-littleb-p	SRR9008230_inv-198-Cor-littleb	0.271028
AR118-1-littleb-p	SRR9008231_inv-215-Cor-littleb	0.253169
AR118-1-littleb-p	SRR9008242_inv-224-Bra-littleb	0.50835
AR118-1-littleb-p	SRR9008257_mac-147-Col-littleb	0.641109
AR118-1-littleb-p	U13-1-littleb-p	0.581176
AR118-1-littleb-p	U14-1-littleb-p	0.519005
AR118-1-littleb-p	U44-1-littleb-p	0.50854
AR118-1-littleb-p	U57-1-littleb-p	0.200932
AR118-1-littleb-p	U93-2-littleb-p	0.613466
AR118-1-littleb-p	U94-1-littleb-p	0.615219
AR118-1-littleb-p	U95-1-littleb-p	0.598078
AR122-1-littleb-p	AR125-2-littleb-p	0.31291
AR122-1-littleb-p	AR147-2-littleb-p	0.448943
AR122-1-littleb-p	AR164-1-littleb-p	0.469268
AR122-1-littleb-p	AR164-6-littleb-p	0.504161
AR122-1-littleb-p	AR169-1-littleb-p	0.628009
AR122-1-littleb-p	AR171-1-littleb-p	0.519098
AR122-1-littleb-p	AR172-1-littleb-p	0.528367
AR122-1-littleb-p	AR174-1-littleb-p	0.478098
AR122-1-littleb-p	AR179-5-littleb-p	0.472977
AR122-1-littleb-p	AR181-3-littleb-p	0.433695
AR122-1-littleb-p	AR187-1-littleb-p	0.546404
AR122-1-littleb-p	AR186-1-littleb-p	0.573224
AR122-1-littleb-p	AR186-3-littleb-p	0.525825
AR122-1-littleb-p	AR18-1-littleb-p	0.427353
AR122-1-littleb-p	AR187-5-littleb-p	0.528404
AR122-1-littleb-p	AR27-1-littleb-p	0.455221
AR122-1-littleb-p	AR28-14-littleb-p	0.39937
AR122-1-littleb-p	AR3-1-littleb-p	0.408941
AR122-1-littleb-p	AR4-1-littleb-p	0.365299
AR122-1-littleb-p	AR43-4-littleb-p	0.476747
AR122-1-littleb-p	AR44-1-littleb-p	0.49587
AR122-1-littleb-p	AR45-1-littleb-p	0.495781
AR122-1-littleb-p	AR46-6-littleb-p	0.469668
AR122-1-littleb-p	AR5-2-littleb-p	0.383249
AR122-1-littleb-p	AR55-3-littleb-p	0.643654
AR122-1-littleb-p	AR56-2-littleb-p	0.595372
AR122-1-littleb-p	AR57-1-littleb-p	0.53494
AR122-1-littleb-p	AR57-4-littleb-p	0.520971
AR122-1-littleb-p	AR57-O12-littleb-p	0.56962
AR122-1-littleb-p	AR58-4-littleb-p	0.366092
AR122-1-littleb-p	AR6-1-littleb-p	0.43675
AR122-1-littleb-p	AR66-1-littleb-p	0.408606
AR122-1-littleb-p	AR93-1-littleb-p	0.421117
AR122-1-littleb-p	AR94-1-littleb-p	0.386456
AR122-1-littleb-p	CGIn10-1-littleb-p	0.459943
AR122-1-littleb-p	CGIn11-7-littleb-p	0.4602
AR122-1-littleb-p	CGIn2-1-littleb-p	0.462514
AR122-1-littleb-p	CGIn5-1-littleb-p	0.45524
AR122-1-littleb-p	F1-1-littleb-p	0.4446
AR122-1-littleb-p	F2-1-littleb-p	0.452719
AR122-1-littleb-p	F3-1-littleb-p	0.45281
AR122-1-littleb-p	F4-1-littleb-p	0.46779
AR122-1-littleb-p	F5-1-littleb-p	0.462543
AR122-1-littleb-p	F6-1-littleb-p	0.433228
AR122-1-littleb-p	F7-1-littleb-p	0.454592
AR122-1-littleb-p	GCa3-9-littleb-p	0.434933
AR122-1-littleb-p	GCa5-6-littleb-p	0.423417
AR122-1-littleb-p	GCa6-3-littleb-p	0.430876
AR122-1-littleb-p	GCa8-9-littleb-p	0.428384
AR122-1-littleb-p	gdo12-1-littleb-p	0.42602
AR122-1-littleb-p	Km466-8-littleb-p	0.466333
AR122-1-littleb-p	Mir1-1-littleb-p	0.43726
AR122-1-littleb-p	Mir2-6-littleb-p	0.444535
AR122-1-littleb-p	Mir3-6-littleb-p	0.440787
AR122-1-littleb-p	Mir6-1-littleb-p	0.435939
AR122-1-littleb-p	Mir6-6-littleb-p	0.436093
AR122-1-littleb-p	Mir7-4-littleb-p	0.437944
AR122-1-littleb-p	SRR7028249_AL-145-littleb-p	0.4541
AR122-1-littleb-p	SRR7028250_AL-141-littleb-p	0.46629
AR122-1-littleb-p	SRR7028251_AL-149-littleb-p	0.369655
AR122-1-littleb-p	SRR7028257_AL-158-littleb-p	0.42002
AR122-1-littleb-p	SRR7028261_AL-139-littleb-p	0.440961
AR122-1-littleb-p	SRR9008109_inv-240-Cor-littleb	0.354721
AR122-1-littleb-p	SRR9008110_ric-66-Per-littleb	0.498533
AR122-1-littleb-p	SRR9008111_ric-111-Gua-littleb	0.493555
AR122-1-littleb-p	SRR9008112_ric-75-Ros-littleb	0.511662
AR122-1-littleb-p	SRR9008113_ric-65-Per-littleb	0.494072
AR122-1-littleb-p	SRR9008114_ric-113-Gua-littleb	0.510785
AR122-1-littleb-p	SRR9008115_ric-114-Gua-littleb	0.509369
AR122-1-littleb-p	SRR9008116_ric-115-Gua-littleb	0.495284
AR122-1-littleb-p	SRR9008117_ric-112-Gua-littleb	0.49349
AR122-1-littleb-p	SRR9008118_int-124-Car-littleb	0.455733
AR122-1-littleb-p	SRR9008119_ric-79-Ros-littleb	0.503301
AR122-1-littleb-p	SRR9008131_ric-117-Sal-littleb	0.486445
AR122-1-littleb-p	SRR9008132_ric-119-Sal-littleb	0.501679
AR122-1-littleb-p	SRR9008133_ric-91-Ros-littleb	0.503892
AR122-1-littleb-p	SRR9008134_ric-81-Ros-littleb	0.502875
AR122-1-littleb-p	SRR9008135_ric-76-Ros-littleb	0.489121
AR122-1-littleb-p	SRR9008136_ric-74-Ros-littleb	0.492679
AR122-1-littleb-p	SRR9008137_ric-71-Ros-littleb	0.494228
AR122-1-littleb-p	SRR9008138_ric-72-Ros-littleb	0.496909
AR122-1-littleb-p	SRR9008147_inv-201-Cor-littleb	0.355589
AR122-1-littleb-p	SRR9008148_ric-77-Ros-littleb	0.502568
AR122-1-littleb-p	SRR9008151_inv-238-Cor-littleb	0.364167
AR122-1-littleb-p	SRR9008161_inv-205-Ver-littleb	0.418739
AR122-1-littleb-p	SRR9008162_inv-216-Pay-littleb	0.354693
AR122-1-littleb-p	SRR9008163_inv-225-Mis-littleb	0.35768
AR122-1-littleb-p	SRR9008164_inv-160-For-littleb	0.421255
AR122-1-littleb-p	SRR9008165_mac-143-Gua-littleb	0.352733
AR122-1-littleb-p	SRR9008166_int-125-Car-littleb	0.456708
AR122-1-littleb-p	SRR9008167_meg-127-BZ-littleb	0.516549
AR122-1-littleb-p	SRR9008168_xAdR-135-Pos-littleb	0.510231
AR122-1-littleb-p	SRR9008170_ric-107-Bol-littleb	0.496235
AR122-1-littleb-p	SRR9008171_ric-104-Bol-littleb	0.497274
AR122-1-littleb-p	SRR9008173_mac-146-Col-littleb	0.517009
AR122-1-littleb-p	SRR9008174_inv-196-Cor-littleb	0.362025
AR122-1-littleb-p	SRR9008183_mac-150-Per-littleb	0.396353
AR122-1-littleb-p	SRR9008186_mac-140-Gua-littleb	0.368421
AR122-1-littleb-p	SRR9008187_ric-109-Bol-littleb	0.491223
AR122-1-littleb-p	SRR9008188_ric-116-Bol-littleb	0.498899
AR122-1-littleb-p	SRR9008189_ric-105-Bol-littleb	0.500073
AR122-1-littleb-p	SRR9008190_ric-120-Bol-littleb	0.492278
AR122-1-littleb-p	SRR9008191_ric-100-Bol-littleb	0.485622
AR122-1-littleb-p	SRR9008192_ric-106-Bol-littleb	0.488892
AR122-1-littleb-p	SRR9008193_ric-102-Bol-littleb	0.498682
AR122-1-littleb-p	SRR9008194_ric-101-Bol-littleb	0.499121
AR122-1-littleb-p	SRR9008195_ric-103-Bol-littleb	0.503941
AR122-1-littleb-p	SRR9008221_ric-108-Bol-littleb	0.489625
AR122-1-littleb-p	SRR9008222_inv-189-For-littleb	0.399026
AR122-1-littleb-p	SRR9008223_inv-188-For-littleb	0.407523
AR122-1-littleb-p	SRR9008224_inv-217-Cor-littleb	0.359611
AR122-1-littleb-p	SRR9008225_inv-244-Cor-littleb	0.360064
AR122-1-littleb-p	SRR9008226_inv-219-Cor-littleb	0.37534
AR122-1-littleb-p	SRR9008227_inv-241-Cor-littleb	0.364353
AR122-1-littleb-p	SRR9008228_inv-199-Cor-littleb	0.361982
AR122-1-littleb-p	SRR9008229_inv-183-For-littleb	0.40044
AR122-1-littleb-p	SRR9008230_inv-198-Cor-littleb	0.36485
AR122-1-littleb-p	SRR9008231_inv-215-Cor-littleb	0.361081
AR122-1-littleb-p	SRR9008242_inv-224-Bra-littleb	0.411262
AR122-1-littleb-p	SRR9008257_mac-147-Col-littleb	0.515649
AR122-1-littleb-p	U13-1-littleb-p	0.50915
AR122-1-littleb-p	U14-1-littleb-p	0.349922
AR122-1-littleb-p	U44-1-littleb-p	0.382606
AR122-1-littleb-p	U57-1-littleb-p	0.396631
AR122-1-littleb-p	U93-2-littleb-p	0.561192
AR122-1-littleb-p	U94-1-littleb-p	0.544692
AR122-1-littleb-p	U95-1-littleb-p	0.53986
AR125-2-littleb-p	AR147-2-littleb-p	0.456615
AR125-2-littleb-p	AR164-1-littleb-p	0.497011
AR125-2-littleb-p	AR164-6-littleb-p	0.514771
AR125-2-littleb-p	AR169-1-littleb-p	0.652037
AR125-2-littleb-p	AR171-1-littleb-p	0.517126
AR125-2-littleb-p	AR172-1-littleb-p	0.529717
AR125-2-littleb-p	AR174-1-littleb-p	0.477878
AR125-2-littleb-p	AR179-5-littleb-p	0.481724
AR125-2-littleb-p	AR181-3-littleb-p	0.394169
AR125-2-littleb-p	AR187-1-littleb-p	0.575016
AR125-2-littleb-p	AR186-1-littleb-p	0.607071
AR125-2-littleb-p	AR186-3-littleb-p	0.556413
AR125-2-littleb-p	AR18-1-littleb-p	0.395839
AR125-2-littleb-p	AR187-5-littleb-p	0.548294
AR125-2-littleb-p	AR27-1-littleb-p	0.439594
AR125-2-littleb-p	AR28-14-littleb-p	0.332149
AR125-2-littleb-p	AR3-1-littleb-p	0.38848
AR125-2-littleb-p	AR4-1-littleb-p	0.306005
AR125-2-littleb-p	AR43-4-littleb-p	0.481404
AR125-2-littleb-p	AR44-1-littleb-p	0.516758
AR125-2-littleb-p	AR45-1-littleb-p	0.499892
AR125-2-littleb-p	AR46-6-littleb-p	0.46621
AR125-2-littleb-p	AR5-2-littleb-p	0.308024
AR125-2-littleb-p	AR55-3-littleb-p	0.673913
AR125-2-littleb-p	AR56-2-littleb-p	0.617442
AR125-2-littleb-p	AR57-1-littleb-p	0.551181
AR125-2-littleb-p	AR57-4-littleb-p	0.525965
AR125-2-littleb-p	AR57-O12-littleb-p	0.591044
AR125-2-littleb-p	AR58-4-littleb-p	0.329762
AR125-2-littleb-p	AR6-1-littleb-p	0.432352
AR125-2-littleb-p	AR66-1-littleb-p	0.389114
AR125-2-littleb-p	AR93-1-littleb-p	0.405603
AR125-2-littleb-p	AR94-1-littleb-p	0.365337
AR125-2-littleb-p	CGIn10-1-littleb-p	0.446389
AR125-2-littleb-p	CGIn11-7-littleb-p	0.453299
AR125-2-littleb-p	CGIn2-1-littleb-p	0.453038
AR125-2-littleb-p	CGIn5-1-littleb-p	0.443246
AR125-2-littleb-p	F1-1-littleb-p	0.449723
AR125-2-littleb-p	F2-1-littleb-p	0.458677
AR125-2-littleb-p	F3-1-littleb-p	0.463918
AR125-2-littleb-p	F4-1-littleb-p	0.478064
AR125-2-littleb-p	F5-1-littleb-p	0.468777
AR125-2-littleb-p	F6-1-littleb-p	0.427436
AR125-2-littleb-p	F7-1-littleb-p	0.467672
AR125-2-littleb-p	GCa3-9-littleb-p	0.425931
AR125-2-littleb-p	GCa5-6-littleb-p	0.424956
AR125-2-littleb-p	GCa6-3-littleb-p	0.420796
AR125-2-littleb-p	GCa8-9-littleb-p	0.420583
AR125-2-littleb-p	gdo12-1-littleb-p	0.400077
AR125-2-littleb-p	Km466-8-littleb-p	0.447117
AR125-2-littleb-p	Mir1-1-littleb-p	0.406059
AR125-2-littleb-p	Mir2-6-littleb-p	0.42809
AR125-2-littleb-p	Mir3-6-littleb-p	0.414477
AR125-2-littleb-p	Mir6-1-littleb-p	0.403133
AR125-2-littleb-p	Mir6-6-littleb-p	0.399209
AR125-2-littleb-p	Mir7-4-littleb-p	0.408494
AR125-2-littleb-p	SRR7028249_AL-145-littleb-p	0.496603
AR125-2-littleb-p	SRR7028250_AL-141-littleb-p	0.490888
AR125-2-littleb-p	SRR7028251_AL-149-littleb-p	0.316227
AR125-2-littleb-p	SRR7028257_AL-158-littleb-p	0.39761
AR125-2-littleb-p	SRR7028261_AL-139-littleb-p	0.453885
AR125-2-littleb-p	SRR9008109_inv-240-Cor-littleb	0.312458
AR125-2-littleb-p	SRR9008110_ric-66-Per-littleb	0.481464
AR125-2-littleb-p	SRR9008111_ric-111-Gua-littleb	0.478025
AR125-2-littleb-p	SRR9008112_ric-75-Ros-littleb	0.494457
AR125-2-littleb-p	SRR9008113_ric-65-Per-littleb	0.478484
AR125-2-littleb-p	SRR9008114_ric-113-Gua-littleb	0.493403
AR125-2-littleb-p	SRR9008115_ric-114-Gua-littleb	0.492505
AR125-2-littleb-p	SRR9008116_ric-115-Gua-littleb	0.478928
AR125-2-littleb-p	SRR9008117_ric-112-Gua-littleb	0.478014
AR125-2-littleb-p	SRR9008118_int-124-Car-littleb	0.440578
AR125-2-littleb-p	SRR9008119_ric-79-Ros-littleb	0.501635
AR125-2-littleb-p	SRR9008131_ric-117-Sal-littleb	0.480203
AR125-2-littleb-p	SRR9008132_ric-119-Sal-littleb	0.494857
AR125-2-littleb-p	SRR9008133_ric-91-Ros-littleb	0.499168
AR125-2-littleb-p	SRR9008134_ric-81-Ros-littleb	0.487021
AR125-2-littleb-p	SRR9008135_ric-76-Ros-littleb	0.471401
AR125-2-littleb-p	SRR9008136_ric-74-Ros-littleb	0.469851
AR125-2-littleb-p	SRR9008137_ric-71-Ros-littleb	0.497774
AR125-2-littleb-p	SRR9008138_ric-72-Ros-littleb	0.47674
AR125-2-littleb-p	SRR9008147_inv-201-Cor-littleb	0.343228
AR125-2-littleb-p	SRR9008148_ric-77-Ros-littleb	0.499034
AR125-2-littleb-p	SRR9008151_inv-238-Cor-littleb	0.319894
AR125-2-littleb-p	SRR9008161_inv-205-Ver-littleb	0.374106
AR125-2-littleb-p	SRR9008162_inv-216-Pay-littleb	0.308814
AR125-2-littleb-p	SRR9008163_inv-225-Mis-littleb	0.310388
AR125-2-littleb-p	SRR9008164_inv-160-For-littleb	0.370853
AR125-2-littleb-p	SRR9008165_mac-143-Gua-littleb	0.253485
AR125-2-littleb-p	SRR9008166_int-125-Car-littleb	0.44142
AR125-2-littleb-p	SRR9008167_meg-127-BZ-littleb	0.505447
AR125-2-littleb-p	SRR9008168_xAdR-135-Pos-littleb	0.529111
AR125-2-littleb-p	SRR9008170_ric-107-Bol-littleb	0.48203
AR125-2-littleb-p	SRR9008171_ric-104-Bol-littleb	0.485971
AR125-2-littleb-p	SRR9008173_mac-146-Col-littleb	0.525602
AR125-2-littleb-p	SRR9008174_inv-196-Cor-littleb	0.311552
AR125-2-littleb-p	SRR9008183_mac-150-Per-littleb	0.370891
AR125-2-littleb-p	SRR9008186_mac-140-Gua-littleb	0.24762
AR125-2-littleb-p	SRR9008187_ric-109-Bol-littleb	0.485163
AR125-2-littleb-p	SRR9008188_ric-116-Bol-littleb	0.48218
AR125-2-littleb-p	SRR9008189_ric-105-Bol-littleb	0.485584
AR125-2-littleb-p	SRR9008190_ric-120-Bol-littleb	0.482028
AR125-2-littleb-p	SRR9008191_ric-100-Bol-littleb	0.471128
AR125-2-littleb-p	SRR9008192_ric-106-Bol-littleb	0.477892
AR125-2-littleb-p	SRR9008193_ric-102-Bol-littleb	0.484581
AR125-2-littleb-p	SRR9008194_ric-101-Bol-littleb	0.484511
AR125-2-littleb-p	SRR9008195_ric-103-Bol-littleb	0.493497
AR125-2-littleb-p	SRR9008221_ric-108-Bol-littleb	0.47886
AR125-2-littleb-p	SRR9008222_inv-189-For-littleb	0.373688
AR125-2-littleb-p	SRR9008223_inv-188-For-littleb	0.358638
AR125-2-littleb-p	SRR9008224_inv-217-Cor-littleb	0.310918
AR125-2-littleb-p	SRR9008225_inv-244-Cor-littleb	0.336336
AR125-2-littleb-p	SRR9008226_inv-219-Cor-littleb	0.336495
AR125-2-littleb-p	SRR9008227_inv-241-Cor-littleb	0.322703
AR125-2-littleb-p	SRR9008228_inv-199-Cor-littleb	0.318249
AR125-2-littleb-p	SRR9008229_inv-183-For-littleb	0.371298
AR125-2-littleb-p	SRR9008230_inv-198-Cor-littleb	0.321805
AR125-2-littleb-p	SRR9008231_inv-215-Cor-littleb	0.315337
AR125-2-littleb-p	SRR9008242_inv-224-Bra-littleb	0.377358
AR125-2-littleb-p	SRR9008257_mac-147-Col-littleb	0.525352
AR125-2-littleb-p	U13-1-littleb-p	0.504085
AR125-2-littleb-p	U14-1-littleb-p	0.275973
AR125-2-littleb-p	U44-1-littleb-p	0.29838
AR125-2-littleb-p	U57-1-littleb-p	0.399196
AR125-2-littleb-p	U93-2-littleb-p	0.576851
AR125-2-littleb-p	U94-1-littleb-p	0.548376
AR125-2-littleb-p	U95-1-littleb-p	0.557767
AR147-2-littleb-p	AR164-1-littleb-p	0.282646
AR147-2-littleb-p	AR164-6-littleb-p	0.285017
AR147-2-littleb-p	AR169-1-littleb-p	0.637062
AR147-2-littleb-p	AR171-1-littleb-p	0.565998
AR147-2-littleb-p	AR172-1-littleb-p	0.568013
AR147-2-littleb-p	AR174-1-littleb-p	0.279332
AR147-2-littleb-p	AR179-5-littleb-p	0.370697
AR147-2-littleb-p	AR181-3-littleb-p	0.326274
AR147-2-littleb-p	AR187-1-littleb-p	0.581316
AR147-2-littleb-p	AR186-1-littleb-p	0.577509
AR147-2-littleb-p	AR186-3-littleb-p	0.568295
AR147-2-littleb-p	AR18-1-littleb-p	0.471841
AR147-2-littleb-p	AR187-5-littleb-p	0.567623
AR147-2-littleb-p	AR27-1-littleb-p	0.40658
AR147-2-littleb-p	AR28-14-littleb-p	0.475489
AR147-2-littleb-p	AR3-1-littleb-p	0.451682
AR147-2-littleb-p	AR4-1-littleb-p	0.450426
AR147-2-littleb-p	AR43-4-littleb-p	0.428384
AR147-2-littleb-p	AR44-1-littleb-p	0.401322
AR147-2-littleb-p	AR45-1-littleb-p	0.425933
AR147-2-littleb-p	AR46-6-littleb-p	0.36933
AR147-2-littleb-p	AR5-2-littleb-p	0.428571
AR147-2-littleb-p	AR55-3-littleb-p	0.650685
AR147-2-littleb-p	AR56-2-littleb-p	0.618548
AR147-2-littleb-p	AR57-1-littleb-p	0.589307
AR147-2-littleb-p	AR57-4-littleb-p	0.579883
AR147-2-littleb-p	AR57-O12-littleb-p	0.595205
AR147-2-littleb-p	AR58-4-littleb-p	0.351803
AR147-2-littleb-p	AR6-1-littleb-p	0.466523
AR147-2-littleb-p	AR66-1-littleb-p	0.399942
AR147-2-littleb-p	AR93-1-littleb-p	0.381413
AR147-2-littleb-p	AR94-1-littleb-p	0.377905
AR147-2-littleb-p	CGIn10-1-littleb-p	0.427907
AR147-2-littleb-p	CGIn11-7-littleb-p	0.424464
AR147-2-littleb-p	CGIn2-1-littleb-p	0.412888
AR147-2-littleb-p	CGIn5-1-littleb-p	0.42252
AR147-2-littleb-p	F1-1-littleb-p	0.385856
AR147-2-littleb-p	F2-1-littleb-p	0.395205
AR147-2-littleb-p	F3-1-littleb-p	0.376571
AR147-2-littleb-p	F4-1-littleb-p	0.388128
AR147-2-littleb-p	F5-1-littleb-p	0.385872
AR147-2-littleb-p	F6-1-littleb-p	0.376816
AR147-2-littleb-p	F7-1-littleb-p	0.392078
AR147-2-littleb-p	GCa3-9-littleb-p	0.533751
AR147-2-littleb-p	GCa5-6-littleb-p	0.504563
AR147-2-littleb-p	GCa6-3-littleb-p	0.522605
AR147-2-littleb-p	GCa8-9-littleb-p	0.521665
AR147-2-littleb-p	gdo12-1-littleb-p	0.395214
AR147-2-littleb-p	Km466-8-littleb-p	0.426124
AR147-2-littleb-p	Mir1-1-littleb-p	0.43594
AR147-2-littleb-p	Mir2-6-littleb-p	0.427838
AR147-2-littleb-p	Mir3-6-littleb-p	0.442308
AR147-2-littleb-p	Mir6-1-littleb-p	0.440204
AR147-2-littleb-p	Mir6-6-littleb-p	0.447202
AR147-2-littleb-p	Mir7-4-littleb-p	0.438531
AR147-2-littleb-p	SRR7028249_AL-145-littleb-p	0.427663
AR147-2-littleb-p	SRR7028250_AL-141-littleb-p	0.431106
AR147-2-littleb-p	SRR7028251_AL-149-littleb-p	0.370523
AR147-2-littleb-p	SRR7028257_AL-158-littleb-p	0.365949
AR147-2-littleb-p	SRR7028261_AL-139-littleb-p	0.408597
AR147-2-littleb-p	SRR9008109_inv-240-Cor-littleb	0.365288
AR147-2-littleb-p	SRR9008110_ric-66-Per-littleb	0.567914
AR147-2-littleb-p	SRR9008111_ric-111-Gua-littleb	0.574136
AR147-2-littleb-p	SRR9008112_ric-75-Ros-littleb	0.58045
AR147-2-littleb-p	SRR9008113_ric-65-Per-littleb	0.562217
AR147-2-littleb-p	SRR9008114_ric-113-Gua-littleb	0.574803
AR147-2-littleb-p	SRR9008115_ric-114-Gua-littleb	0.574504
AR147-2-littleb-p	SRR9008116_ric-115-Gua-littleb	0.574522
AR147-2-littleb-p	SRR9008117_ric-112-Gua-littleb	0.573688
AR147-2-littleb-p	SRR9008118_int-124-Car-littleb	0.540913
AR147-2-littleb-p	SRR9008119_ric-79-Ros-littleb	0.575393
AR147-2-littleb-p	SRR9008131_ric-117-Sal-littleb	0.560538
AR147-2-littleb-p	SRR9008132_ric-119-Sal-littleb	0.561844
AR147-2-littleb-p	SRR9008133_ric-91-Ros-littleb	0.577143
AR147-2-littleb-p	SRR9008134_ric-81-Ros-littleb	0.57436
AR147-2-littleb-p	SRR9008135_ric-76-Ros-littleb	0.562832
AR147-2-littleb-p	SRR9008136_ric-74-Ros-littleb	0.565565
AR147-2-littleb-p	SRR9008137_ric-71-Ros-littleb	0.560931
AR147-2-littleb-p	SRR9008138_ric-72-Ros-littleb	0.565912
AR147-2-littleb-p	SRR9008147_inv-201-Cor-littleb	0.375076
AR147-2-littleb-p	SRR9008148_ric-77-Ros-littleb	0.574082
AR147-2-littleb-p	SRR9008151_inv-238-Cor-littleb	0.387113
AR147-2-littleb-p	SRR9008161_inv-205-Ver-littleb	0.402245
AR147-2-littleb-p	SRR9008162_inv-216-Pay-littleb	0.356658
AR147-2-littleb-p	SRR9008163_inv-225-Mis-littleb	0.370548
AR147-2-littleb-p	SRR9008164_inv-160-For-littleb	0.406879
AR147-2-littleb-p	SRR9008165_mac-143-Gua-littleb	0.486812
AR147-2-littleb-p	SRR9008166_int-125-Car-littleb	0.542464
AR147-2-littleb-p	SRR9008167_meg-127-BZ-littleb	0.591003
AR147-2-littleb-p	SRR9008168_xAdR-135-Pos-littleb	0.55011
AR147-2-littleb-p	SRR9008170_ric-107-Bol-littleb	0.563802
AR147-2-littleb-p	SRR9008171_ric-104-Bol-littleb	0.568526
AR147-2-littleb-p	SRR9008173_mac-146-Col-littleb	0.578851
AR147-2-littleb-p	SRR9008174_inv-196-Cor-littleb	0.377926
AR147-2-littleb-p	SRR9008183_mac-150-Per-littleb	0.473684
AR147-2-littleb-p	SRR9008186_mac-140-Gua-littleb	0.474501
AR147-2-littleb-p	SRR9008187_ric-109-Bol-littleb	0.566688
AR147-2-littleb-p	SRR9008188_ric-116-Bol-littleb	0.561573
AR147-2-littleb-p	SRR9008189_ric-105-Bol-littleb	0.569994
AR147-2-littleb-p	SRR9008190_ric-120-Bol-littleb	0.564731
AR147-2-littleb-p	SRR9008191_ric-100-Bol-littleb	0.555938
AR147-2-littleb-p	SRR9008192_ric-106-Bol-littleb	0.559948
AR147-2-littleb-p	SRR9008193_ric-102-Bol-littleb	0.566832
AR147-2-littleb-p	SRR9008194_ric-101-Bol-littleb	0.566176
AR147-2-littleb-p	SRR9008195_ric-103-Bol-littleb	0.565217
AR147-2-littleb-p	SRR9008221_ric-108-Bol-littleb	0.564638
AR147-2-littleb-p	SRR9008222_inv-189-For-littleb	0.426455
AR147-2-littleb-p	SRR9008223_inv-188-For-littleb	0.381778
AR147-2-littleb-p	SRR9008224_inv-217-Cor-littleb	0.386188
AR147-2-littleb-p	SRR9008225_inv-244-Cor-littleb	0.368776
AR147-2-littleb-p	SRR9008226_inv-219-Cor-littleb	0.371837
AR147-2-littleb-p	SRR9008227_inv-241-Cor-littleb	0.384731
AR147-2-littleb-p	SRR9008228_inv-199-Cor-littleb	0.387152
AR147-2-littleb-p	SRR9008229_inv-183-For-littleb	0.426594
AR147-2-littleb-p	SRR9008230_inv-198-Cor-littleb	0.396328
AR147-2-littleb-p	SRR9008231_inv-215-Cor-littleb	0.385753
AR147-2-littleb-p	SRR9008242_inv-224-Bra-littleb	0.524442
AR147-2-littleb-p	SRR9008257_mac-147-Col-littleb	0.57708
AR147-2-littleb-p	U13-1-littleb-p	0.555181
AR147-2-littleb-p	U14-1-littleb-p	0.463586
AR147-2-littleb-p	U44-1-littleb-p	0.454464
AR147-2-littleb-p	U57-1-littleb-p	0.390943
AR147-2-littleb-p	U93-2-littleb-p	0.58342
AR147-2-littleb-p	U94-1-littleb-p	0.586957
AR147-2-littleb-p	U95-1-littleb-p	0.584285
AR164-1-littleb-p	AR164-6-littleb-p	0.290771
AR164-1-littleb-p	AR169-1-littleb-p	0.627
AR164-1-littleb-p	AR171-1-littleb-p	0.552675
AR164-1-littleb-p	AR172-1-littleb-p	0.566151
AR164-1-littleb-p	AR174-1-littleb-p	0.229204
AR164-1-littleb-p	AR179-5-littleb-p	0.187059
AR164-1-littleb-p	AR181-3-littleb-p	0.306209
AR164-1-littleb-p	AR187-1-littleb-p	0.498817
AR164-1-littleb-p	AR186-1-littleb-p	0.513788
AR164-1-littleb-p	AR186-3-littleb-p	0.479259
AR164-1-littleb-p	AR18-1-littleb-p	0.49896
AR164-1-littleb-p	AR187-5-littleb-p	0.495215
AR164-1-littleb-p	AR27-1-littleb-p	0.292963
AR164-1-littleb-p	AR28-14-littleb-p	0.469998
AR164-1-littleb-p	AR3-1-littleb-p	0.489989
AR164-1-littleb-p	AR4-1-littleb-p	0.489815
AR164-1-littleb-p	AR43-4-littleb-p	0.310758
AR164-1-littleb-p	AR44-1-littleb-p	0.256388
AR164-1-littleb-p	AR45-1-littleb-p	0.312317
AR164-1-littleb-p	AR46-6-littleb-p	0.491551
AR164-1-littleb-p	AR5-2-littleb-p	0.47046
AR164-1-littleb-p	AR55-3-littleb-p	0.646646
AR164-1-littleb-p	AR56-2-littleb-p	0.612536
AR164-1-littleb-p	AR57-1-littleb-p	0.581053
AR164-1-littleb-p	AR57-4-littleb-p	0.562346
AR164-1-littleb-p	AR57-O12-littleb-p	0.592474
AR164-1-littleb-p	AR58-4-littleb-p	0.438426
AR164-1-littleb-p	AR6-1-littleb-p	0.486895
AR164-1-littleb-p	AR66-1-littleb-p	0.458586
AR164-1-littleb-p	AR93-1-littleb-p	0.474587
AR164-1-littleb-p	AR94-1-littleb-p	0.447535
AR164-1-littleb-p	CGIn10-1-littleb-p	0.322164
AR164-1-littleb-p	CGIn11-7-littleb-p	0.311518
AR164-1-littleb-p	CGIn2-1-littleb-p	0.312792
AR164-1-littleb-p	CGIn5-1-littleb-p	0.314159
AR164-1-littleb-p	F1-1-littleb-p	0.411303
AR164-1-littleb-p	F2-1-littleb-p	0.409602
AR164-1-littleb-p	F3-1-littleb-p	0.398262
AR164-1-littleb-p	F4-1-littleb-p	0.415136
AR164-1-littleb-p	F5-1-littleb-p	0.408856
AR164-1-littleb-p	F6-1-littleb-p	0.39994
AR164-1-littleb-p	F7-1-littleb-p	0.41168
AR164-1-littleb-p	GCa3-9-littleb-p	0.535407
AR164-1-littleb-p	GCa5-6-littleb-p	0.516978
AR164-1-littleb-p	GCa6-3-littleb-p	0.532859
AR164-1-littleb-p	GCa8-9-littleb-p	0.528012
AR164-1-littleb-p	gdo12-1-littleb-p	0.405369
AR164-1-littleb-p	Km466-8-littleb-p	0.259574
AR164-1-littleb-p	Mir1-1-littleb-p	0.404975
AR164-1-littleb-p	Mir2-6-littleb-p	0.405
AR164-1-littleb-p	Mir3-6-littleb-p	0.424159
AR164-1-littleb-p	Mir6-1-littleb-p	0.420472
AR164-1-littleb-p	Mir6-6-littleb-p	0.421878
AR164-1-littleb-p	Mir7-4-littleb-p	0.419736
AR164-1-littleb-p	SRR7028249_AL-145-littleb-p	0.458527
AR164-1-littleb-p	SRR7028250_AL-141-littleb-p	0.465051
AR164-1-littleb-p	SRR7028251_AL-149-littleb-p	0.453191
AR164-1-littleb-p	SRR7028257_AL-158-littleb-p	0.458549
AR164-1-littleb-p	SRR7028261_AL-139-littleb-p	0.44242
AR164-1-littleb-p	SRR9008109_inv-240-Cor-littleb	0.451231
AR164-1-littleb-p	SRR9008110_ric-66-Per-littleb	0.558676
AR164-1-littleb-p	SRR9008111_ric-111-Gua-littleb	0.559194
AR164-1-littleb-p	SRR9008112_ric-75-Ros-littleb	0.569344
AR164-1-littleb-p	SRR9008113_ric-65-Per-littleb	0.552
AR164-1-littleb-p	SRR9008114_ric-113-Gua-littleb	0.568471
AR164-1-littleb-p	SRR9008115_ric-114-Gua-littleb	0.567022
AR164-1-littleb-p	SRR9008116_ric-115-Gua-littleb	0.55852
AR164-1-littleb-p	SRR9008117_ric-112-Gua-littleb	0.558026
AR164-1-littleb-p	SRR9008118_int-124-Car-littleb	0.534589
AR164-1-littleb-p	SRR9008119_ric-79-Ros-littleb	0.56285
AR164-1-littleb-p	SRR9008131_ric-117-Sal-littleb	0.546995
AR164-1-littleb-p	SRR9008132_ric-119-Sal-littleb	0.55218
AR164-1-littleb-p	SRR9008133_ric-91-Ros-littleb	0.563306
AR164-1-littleb-p	SRR9008134_ric-81-Ros-littleb	0.571077
AR164-1-littleb-p	SRR9008135_ric-76-Ros-littleb	0.555513
AR164-1-littleb-p	SRR9008136_ric-74-Ros-littleb	0.551183
AR164-1-littleb-p	SRR9008137_ric-71-Ros-littleb	0.552208
AR164-1-littleb-p	SRR9008138_ric-72-Ros-littleb	0.558095
AR164-1-littleb-p	SRR9008147_inv-201-Cor-littleb	0.449027
AR164-1-littleb-p	SRR9008148_ric-77-Ros-littleb	0.560919
AR164-1-littleb-p	SRR9008151_inv-238-Cor-littleb	0.445993
AR164-1-littleb-p	SRR9008161_inv-205-Ver-littleb	0.490489
AR164-1-littleb-p	SRR9008162_inv-216-Pay-littleb	0.449821
AR164-1-littleb-p	SRR9008163_inv-225-Mis-littleb	0.453561
AR164-1-littleb-p	SRR9008164_inv-160-For-littleb	0.487293
AR164-1-littleb-p	SRR9008165_mac-143-Gua-littleb	0.503787
AR164-1-littleb-p	SRR9008166_int-125-Car-littleb	0.535009
AR164-1-littleb-p	SRR9008167_meg-127-BZ-littleb	0.576593
AR164-1-littleb-p	SRR9008168_xAdR-135-Pos-littleb	0.450137
AR164-1-littleb-p	SRR9008170_ric-107-Bol-littleb	0.554475
AR164-1-littleb-p	SRR9008171_ric-104-Bol-littleb	0.55968
AR164-1-littleb-p	SRR9008173_mac-146-Col-littleb	0.492809
AR164-1-littleb-p	SRR9008174_inv-196-Cor-littleb	0.434648
AR164-1-littleb-p	SRR9008183_mac-150-Per-littleb	0.483233
AR164-1-littleb-p	SRR9008186_mac-140-Gua-littleb	0.498768
AR164-1-littleb-p	SRR9008187_ric-109-Bol-littleb	0.551812
AR164-1-littleb-p	SRR9008188_ric-116-Bol-littleb	0.556072
AR164-1-littleb-p	SRR9008189_ric-105-Bol-littleb	0.560077
AR164-1-littleb-p	SRR9008190_ric-120-Bol-littleb	0.553741
AR164-1-littleb-p	SRR9008191_ric-100-Bol-littleb	0.55121
AR164-1-littleb-p	SRR9008192_ric-106-Bol-littleb	0.554996
AR164-1-littleb-p	SRR9008193_ric-102-Bol-littleb	0.558311
AR164-1-littleb-p	SRR9008194_ric-101-Bol-littleb	0.556244
AR164-1-littleb-p	SRR9008195_ric-103-Bol-littleb	0.555774
AR164-1-littleb-p	SRR9008221_ric-108-Bol-littleb	0.556681
AR164-1-littleb-p	SRR9008222_inv-189-For-littleb	0.461379
AR164-1-littleb-p	SRR9008223_inv-188-For-littleb	0.480105
AR164-1-littleb-p	SRR9008224_inv-217-Cor-littleb	0.447623
AR164-1-littleb-p	SRR9008225_inv-244-Cor-littleb	0.456647
AR164-1-littleb-p	SRR9008226_inv-219-Cor-littleb	0.446229
AR164-1-littleb-p	SRR9008227_inv-241-Cor-littleb	0.451648
AR164-1-littleb-p	SRR9008228_inv-199-Cor-littleb	0.447985
AR164-1-littleb-p	SRR9008229_inv-183-For-littleb	0.462459
AR164-1-littleb-p	SRR9008230_inv-198-Cor-littleb	0.455387
AR164-1-littleb-p	SRR9008231_inv-215-Cor-littleb	0.445549
AR164-1-littleb-p	SRR9008242_inv-224-Bra-littleb	0.524911
AR164-1-littleb-p	SRR9008257_mac-147-Col-littleb	0.493729
AR164-1-littleb-p	U13-1-littleb-p	0.54955
AR164-1-littleb-p	U14-1-littleb-p	0.491673
AR164-1-littleb-p	U44-1-littleb-p	0.486391
AR164-1-littleb-p	U57-1-littleb-p	0.454836
AR164-1-littleb-p	U93-2-littleb-p	0.588821
AR164-1-littleb-p	U94-1-littleb-p	0.570734
AR164-1-littleb-p	U95-1-littleb-p	0.564908
AR164-6-littleb-p	AR169-1-littleb-p	0.650867
AR164-6-littleb-p	AR171-1-littleb-p	0.596738
AR164-6-littleb-p	AR172-1-littleb-p	0.606354
AR164-6-littleb-p	AR174-1-littleb-p	0.317549
AR164-6-littleb-p	AR179-5-littleb-p	0.334209
AR164-6-littleb-p	AR181-3-littleb-p	0.318557
AR164-6-littleb-p	AR187-1-littleb-p	0.585925
AR164-6-littleb-p	AR186-1-littleb-p	0.576063
AR164-6-littleb-p	AR186-3-littleb-p	0.582455
AR164-6-littleb-p	AR18-1-littleb-p	0.462766
AR164-6-littleb-p	AR187-5-littleb-p	0.595229
AR164-6-littleb-p	AR27-1-littleb-p	0.351939
AR164-6-littleb-p	AR28-14-littleb-p	0.545391
AR164-6-littleb-p	AR3-1-littleb-p	0.460414
AR164-6-littleb-p	AR4-1-littleb-p	0.489741
AR164-6-littleb-p	AR43-4-littleb-p	0.410156
AR164-6-littleb-p	AR44-1-littleb-p	0.357873
AR164-6-littleb-p	AR45-1-littleb-p	0.398013
AR164-6-littleb-p	AR46-6-littleb-p	0.472325
AR164-6-littleb-p	AR5-2-littleb-p	0.438579
AR164-6-littleb-p	AR55-3-littleb-p	0.672302
AR164-6-littleb-p	AR56-2-littleb-p	0.649104
AR164-6-littleb-p	AR57-1-littleb-p	0.62206
AR164-6-littleb-p	AR57-4-littleb-p	0.62166
AR164-6-littleb-p	AR57-O12-littleb-p	0.640482
AR164-6-littleb-p	AR58-4-littleb-p	0.466765
AR164-6-littleb-p	AR6-1-littleb-p	0.43649
AR164-6-littleb-p	AR66-1-littleb-p	0.478336
AR164-6-littleb-p	AR93-1-littleb-p	0.452758
AR164-6-littleb-p	AR94-1-littleb-p	0.456836
AR164-6-littleb-p	CGIn10-1-littleb-p	0.39134
AR164-6-littleb-p	CGIn11-7-littleb-p	0.375221
AR164-6-littleb-p	CGIn2-1-littleb-p	0.37401
AR164-6-littleb-p	CGIn5-1-littleb-p	0.372796
[truncated: 7,592 more rows]
